# Supplementary material for: Diversity of intertidal, epibiotic, and fouling barnacles (Cirripedia, Thoracica) from Gujarat, northwest India
Source: Zookeys. 2021 Mar 25;1026:143–78. doi: 10.3897/zookeys.1026.60733 (PMC8018942; doi:10.3897/zookeys.1026.60733)
Supplement: XML Treatment for Striatobalanus tenuis [file zookeys.1026.60733-treatment1.xml]

<!DOCTYPE tp:taxon-treatment
  PUBLIC "-//TaxonX//DTD Taxonomic Treatment Publishing DTD v0 20100105//EN" "tax-treatment-NSO.dtd">
<tp:taxon-treatment xmlns:tp="http://www.plazi.org/taxpub"><tp:treatment-meta><kwd-group><label>Taxon classification</label><kwd><named-content xmlns:xlink="http://www.w3.org/1999/xlink" content-type="kingdom">Animalia</named-content></kwd><kwd><named-content xmlns:xlink="http://www.w3.org/1999/xlink" content-type="order">Sessilia</named-content></kwd><kwd><named-content xmlns:xlink="http://www.w3.org/1999/xlink" content-type="family">Archaeobalanidae</named-content></kwd></kwd-group><mixed-citation publication-type="journal"><person-group><name><surname>Trivedi</surname><given-names>Jigneshkumar N.</given-names></name><name><surname>Doshi</surname><given-names>Mahima</given-names></name><name><surname>Patel</surname><given-names>Krupal J.</given-names></name><name><surname>Chan</surname><given-names>Benny K.K.</given-names></name></person-group><article-title>Diversity of intertidal, epibiotic, and fouling barnacles (<tp:taxon-name><tp:taxon-name-part taxon-name-part-type="infraclass">Cirripedia</tp:taxon-name-part></tp:taxon-name>, <tp:taxon-name><tp:taxon-name-part taxon-name-part-type="superorder">Thoracica</tp:taxon-name-part></tp:taxon-name>) from Gujarat, northwest India</article-title><source>Zookeys</source><day>25</day><month>3</month><year>2021</year><volume>1026</volume><fpage>143</fpage><lpage>178</lpage><pub-id pub-id-type="doi">10.3897/zookeys.1026.60733</pub-id></mixed-citation></tp:treatment-meta><tp:nomenclature><tp:taxon-name><object-id xmlns:xlink="http://www.w3.org/1999/xlink" content-type="arpha" xlink:type="simple">62AC482D-2C57-5C62-80C2-878DB17D65CC</object-id>
                  <tp:taxon-name-part taxon-name-part-type="genus" reg="Striatobalanus">Striatobalanus</tp:taxon-name-part>
                  <tp:taxon-name-part taxon-name-part-type="species" reg="tenuis">tenuis</tp:taxon-name-part>
                </tp:taxon-name><tp:taxon-authority>(Hoek, 1883)</tp:taxon-authority><xref ref-type="fig" rid="F2">Figures 2A–C</xref><xref ref-type="fig" rid="F4">, 4</xref></tp:nomenclature><tp:treatment-sec sec-type="material" id="SECID0EHBAE"><title>Examined material.</title><p>four specimens (<abbrev xmlns:xlink="http://www.w3.org/1999/xlink" xlink:title="basal diameter" id="ABBRID0ENBAE" xlink:type="simple">BD</abbrev>: 9.43–13.59 mm), <abbrev xmlns:xlink="http://www.w3.org/1999/xlink" content-type="institution" xlink:title="the Zoological Reference Collection" id="ABBRID0ERBAE" xlink:type="simple">LFSc.ZRC</abbrev>-157 (2 specimens on <italic><tp:taxon-name><tp:taxon-name-part taxon-name-part-type="genus" reg="Murex">Murex</tp:taxon-name-part> <tp:taxon-name-part taxon-name-part-type="species" reg="ternispina">ternispina</tp:taxon-name-part></tp:taxon-name></italic> Lamarck, 1822, one specimen on <italic><tp:taxon-name><tp:taxon-name-part taxon-name-part-type="genus" reg="Babylonia">Babylonia</tp:taxon-name-part> <tp:taxon-name-part taxon-name-part-type="species" reg="spirata">spirata</tp:taxon-name-part></tp:taxon-name></italic> Linnaeus, 1758, and one specimen on <italic><tp:taxon-name><tp:taxon-name-part taxon-name-part-type="genus" reg="Bufonaria">Bufonaria</tp:taxon-name-part> <tp:taxon-name-part taxon-name-part-type="species" reg="echinata">echinata</tp:taxon-name-part></tp:taxon-name></italic> Link, 1807), Jakhau, Kachchh (<named-content xmlns:xlink="http://www.w3.org/1999/xlink" content-type="dwc:verbatimCoordinates" xlink:type="simple"><named-content content-type="geo-json" specific-use="{&#34;type&#34;:&#34;Point&#34;,&#34;coordinates&#34;:[68.622500,23.188333]}" id="NCID0E1CAE" xlink:type="simple">23°11.30'N, 68°37.35'E</named-content></named-content>), 9 January 2020, Gujarat, India, sandy shore, leg. M. Doshi.</p></tp:treatment-sec><tp:treatment-sec sec-type="diagnosis" id="SECID0E6CAE"><title>Diagnosis</title><p><bold>(modified from <xref ref-type="bibr" rid="B19">Chan et al. 2009</xref>).</bold> Shell composed of six plates, conical, white, orifice deeply toothed (Fig. <xref ref-type="fig" rid="F2">2B</xref>). Scutum triangular, strongly sculptured on dorsal surface (Fig. <xref ref-type="fig" rid="F2">2C</xref>). Tergum triangular with long and narrow spur, scutal margin concave, medial furrow present on dorsal side of tergum (Fig. <xref ref-type="fig" rid="F2">2C</xref>). Scutal and tergal outer surfaces striated longitudinally. Maxilla triangular, covered with dense setae (Fig. <xref ref-type="fig" rid="F4">4A</xref>). Maxillule not notched, with two large setae on upper region (Fig. <xref ref-type="fig" rid="F4">4B</xref>). Mandible with five teeth excluding inferior angle, inferior angle blunt, 2<sup>nd</sup> and 3<sup>rd</sup> teeth bi-dentate (Fig. <xref ref-type="fig" rid="F4">4C–E</xref>). Mandibulatory palp rounded with setae at tip and superior margin (Fig. <xref ref-type="fig" rid="F4">4F</xref>). Labrum bullate shaped with distinct and deep notch having two prominent teeth on each side of cutting edge (Fig. <xref ref-type="fig" rid="F4">4G, H</xref>).</p><fig id="F2" position="float" orientation="portrait"><object-id xmlns:xlink="http://www.w3.org/1999/xlink" content-type="doi" xlink:type="simple">10.3897/zookeys.1026.60733.figure2</object-id><object-id xmlns:xlink="http://www.w3.org/1999/xlink" content-type="arpha" xlink:type="simple">EE6D8C8F-5B20-57C0-95F9-916FDEBF4CAC</object-id><label>Figure 2.</label><caption><p>Gujarat barnacles <bold>A</bold><italic><tp:taxon-name><tp:taxon-name-part taxon-name-part-type="genus" reg="Striatobalanus">Striatobalanus</tp:taxon-name-part> <tp:taxon-name-part taxon-name-part-type="species" reg="tenuis">tenuis</tp:taxon-name-part></tp:taxon-name></italic> (Hoek, 1883) on gastropod shell (<italic><tp:taxon-name><tp:taxon-name-part taxon-name-part-type="genus" reg="Murex">Murex</tp:taxon-name-part> <tp:taxon-name-part taxon-name-part-type="species" reg="ternispina">ternispina</tp:taxon-name-part></tp:taxon-name></italic> Lamarck, 1822) <bold>B</bold> top view of <italic><tp:taxon-name><tp:taxon-name-part taxon-name-part-type="genus" reg="Striatobalanus">Striatobalanus</tp:taxon-name-part> <tp:taxon-name-part taxon-name-part-type="species" reg="tenuis">tenuis</tp:taxon-name-part></tp:taxon-name></italic> (<abbrev xmlns:xlink="http://www.w3.org/1999/xlink" xlink:title="basal diameter" id="ABBRID0E4FAE" xlink:type="simple">BD</abbrev>: 11.28 mm) <abbrev xmlns:xlink="http://www.w3.org/1999/xlink" content-type="institution" xlink:title="the Zoological Reference Collection" id="ABBRID0EBGAE" xlink:type="simple">LFSc.ZRC</abbrev>-157 <bold>C</bold> external and internal view of scutum and tergum <bold>D</bold><italic><tp:taxon-name><tp:taxon-name-part taxon-name-part-type="genus" reg="Megabalanus">Megabalanus</tp:taxon-name-part> <tp:taxon-name-part taxon-name-part-type="species" reg="tintinnabulum">tintinnabulum</tp:taxon-name-part></tp:taxon-name></italic> on shores <abbrev xmlns:xlink="http://www.w3.org/1999/xlink" content-type="institution" xlink:title="the Zoological Reference Collection" id="ABBRID0EVGAE" xlink:type="simple">LFSc.ZRC</abbrev>-182 <bold>E</bold> external and internal view of scutum and tergum <bold>F</bold><italic><tp:taxon-name><tp:taxon-name-part taxon-name-part-type="genus" reg="Amphibalanus">Amphibalanus</tp:taxon-name-part> <tp:taxon-name-part taxon-name-part-type="species" reg="amphitrite">amphitrite</tp:taxon-name-part></tp:taxon-name></italic> (Darwin, 1854), top view, (<abbrev xmlns:xlink="http://www.w3.org/1999/xlink" xlink:title="basal diameter" id="ABBRID0EJHAE" xlink:type="simple">BD</abbrev>: 12.38 mm) <abbrev xmlns:xlink="http://www.w3.org/1999/xlink" content-type="institution" xlink:title="the Zoological Reference Collection" id="ABBRID0ENHAE" xlink:type="simple">LFSc.ZRC</abbrev>-181, external and internal views of scutum and tergum <bold>G</bold><italic><tp:taxon-name><tp:taxon-name-part taxon-name-part-type="genus" reg="Amphibalanus">Amphibalanus</tp:taxon-name-part> <tp:taxon-name-part taxon-name-part-type="species" reg="reticulatus">reticulatus</tp:taxon-name-part></tp:taxon-name></italic> (Utinomi, 1967), top view, (<abbrev xmlns:xlink="http://www.w3.org/1999/xlink" xlink:title="basal diameter" id="ABBRID0E6HAE" xlink:type="simple">BD</abbrev>: 14.99 mm) <abbrev xmlns:xlink="http://www.w3.org/1999/xlink" content-type="institution" xlink:title="the Zoological Reference Collection" id="ABBRID0EDIAE" xlink:type="simple">LFSc.ZRC</abbrev>-158, external and internal views of scutum and tergum <bold>H</bold><italic><tp:taxon-name><tp:taxon-name-part taxon-name-part-type="genus" reg="Chelonibia">Chelonibia</tp:taxon-name-part> <tp:taxon-name-part taxon-name-part-type="species" reg="testudinaria">testudinaria</tp:taxon-name-part></tp:taxon-name></italic> (Linnaeus, 1758) on crab <italic><tp:taxon-name><tp:taxon-name-part taxon-name-part-type="genus" reg="Portunus">Portunus</tp:taxon-name-part> <tp:taxon-name-part taxon-name-part-type="species" reg="sanguinolentus">sanguinolentus</tp:taxon-name-part></tp:taxon-name></italic><bold>I</bold><italic><tp:taxon-name><tp:taxon-name-part taxon-name-part-type="genus" reg="Chelonibia">Chelonibia</tp:taxon-name-part> <tp:taxon-name-part taxon-name-part-type="species" reg="testudinaria">testudinaria</tp:taxon-name-part></tp:taxon-name></italic> (Linnaeus, 1758), top view (<abbrev xmlns:xlink="http://www.w3.org/1999/xlink" xlink:title="basal diameter" id="ABBRID0ENJAE" xlink:type="simple">BD</abbrev>: 5.33 mm) <abbrev xmlns:xlink="http://www.w3.org/1999/xlink" content-type="institution" xlink:title="the Zoological Reference Collection" id="ABBRID0ERJAE" xlink:type="simple">LFSc.ZRC</abbrev>-159, internal view of scutum and tergum <bold>J</bold><italic><tp:taxon-name><tp:taxon-name-part taxon-name-part-type="genus" reg="Lepas">Lepas</tp:taxon-name-part> <tp:taxon-name-part taxon-name-part-type="species" reg="anatifera">anatifera</tp:taxon-name-part></tp:taxon-name></italic> Linnaeus, 1758, (<abbrev xmlns:xlink="http://www.w3.org/1999/xlink" xlink:title="capitulum length" id="ABBRID0EDKAE" xlink:type="simple">CL</abbrev>: 16.39 mm) <abbrev xmlns:xlink="http://www.w3.org/1999/xlink" content-type="institution" xlink:title="the Zoological Reference Collection" id="ABBRID0EHKAE" xlink:type="simple">LFSc.ZRC</abbrev>-162, a. Side view of capitulum <bold>K</bold><italic><tp:taxon-name><tp:taxon-name-part taxon-name-part-type="genus" reg="Lepas">Lepas</tp:taxon-name-part> <tp:taxon-name-part taxon-name-part-type="species" reg="anserifera">anserifera</tp:taxon-name-part></tp:taxon-name></italic> Linnaeus, 1758, (<abbrev xmlns:xlink="http://www.w3.org/1999/xlink" xlink:title="capitulum length" id="ABBRID0EZKAE" xlink:type="simple">CL</abbrev>: 16.28 mm) <abbrev xmlns:xlink="http://www.w3.org/1999/xlink" content-type="institution" xlink:title="the Zoological Reference Collection" id="ABBRID0E4KAE" xlink:type="simple">LFSc.ZRC</abbrev>-183, Side view of capitulum.</p></caption><graphic xmlns:xlink="http://www.w3.org/1999/xlink" xlink:href="zookeys-1026-143-g002.jpg" position="float" orientation="portrait" xlink:type="simple" id="oo_524633.jpg"><uri content-type="original_file" xlink:type="simple">https://binary.pensoft.net/fig/524633</uri></graphic></fig><fig id="F3" position="float" orientation="portrait"><object-id xmlns:xlink="http://www.w3.org/1999/xlink" content-type="doi" xlink:type="simple">10.3897/zookeys.1026.60733.figure3</object-id><object-id xmlns:xlink="http://www.w3.org/1999/xlink" content-type="arpha" xlink:type="simple">7B7C5271-1813-5CD7-88DD-921AE3F5044F</object-id><label>Figure 3.</label><caption><p><bold>A</bold><italic><tp:taxon-name><tp:taxon-name-part taxon-name-part-type="genus" reg="Tetraclita">Tetraclita</tp:taxon-name-part> <tp:taxon-name-part taxon-name-part-type="species" reg="ehsani">ehsani</tp:taxon-name-part></tp:taxon-name></italic><abbrev xmlns:xlink="http://www.w3.org/1999/xlink" content-type="institution" xlink:title="the Zoological Reference Collection" id="ABBRID0E3LAE" xlink:type="simple">LFSc.ZRC</abbrev>-184 on shores of Diu <bold>B</bold><italic><tp:taxon-name><tp:taxon-name-part taxon-name-part-type="genus" reg="Tetraclita">Tetraclita</tp:taxon-name-part> <tp:taxon-name-part taxon-name-part-type="species" reg="ehsani">ehsani</tp:taxon-name-part></tp:taxon-name></italic>, external and internal view of scutum and tergum <bold>C</bold><italic><tp:taxon-name><tp:taxon-name-part taxon-name-part-type="genus" reg="Tetraclitella">Tetraclitella</tp:taxon-name-part> <tp:taxon-name-part taxon-name-part-type="species" reg="karandei">karandei</tp:taxon-name-part></tp:taxon-name></italic> ASIZCR000454 on shores at Diu <bold>D</bold> shell of <italic><tp:taxon-name><tp:taxon-name-part taxon-name-part-type="genus" reg="Tetraclitella">T.</tp:taxon-name-part> <tp:taxon-name-part taxon-name-part-type="species" reg="karandei">karandei</tp:taxon-name-part></tp:taxon-name></italic><bold>E</bold><italic><tp:taxon-name><tp:taxon-name-part taxon-name-part-type="genus" reg="Tetraclitella">Tetraclitella</tp:taxon-name-part> <tp:taxon-name-part taxon-name-part-type="species" reg="karandei">karandei</tp:taxon-name-part></tp:taxon-name></italic> external and internal view of scutum and tergum <bold>F</bold><italic><tp:taxon-name><tp:taxon-name-part taxon-name-part-type="genus" reg="Chthamalus">Chthamalus</tp:taxon-name-part> <tp:taxon-name-part taxon-name-part-type="species" reg="barnesi">barnesi</tp:taxon-name-part></tp:taxon-name></italic> on shores <bold>G</bold> close up view of <italic><tp:taxon-name><tp:taxon-name-part taxon-name-part-type="genus" reg="Chthamalus">C.</tp:taxon-name-part> <tp:taxon-name-part taxon-name-part-type="species" reg="barnesi">barnesi</tp:taxon-name-part></tp:taxon-name></italic><abbrev xmlns:xlink="http://www.w3.org/1999/xlink" content-type="institution" xlink:title="the Zoological Reference Collection" id="ABBRID0EPOAE" xlink:type="simple">LFSc.ZRC</abbrev>-160 <bold>H</bold> Internal and external view of scutum and tergum of <italic><tp:taxon-name><tp:taxon-name-part taxon-name-part-type="genus" reg="Chthamalus">C.</tp:taxon-name-part> <tp:taxon-name-part taxon-name-part-type="species" reg="barnesi">barnesi</tp:taxon-name-part></tp:taxon-name></italic><bold>I</bold><italic><tp:taxon-name><tp:taxon-name-part taxon-name-part-type="genus" reg="Microeuraphia">Microeuraphia</tp:taxon-name-part> <tp:taxon-name-part taxon-name-part-type="species" reg="withersi">withersi</tp:taxon-name-part></tp:taxon-name></italic><abbrev xmlns:xlink="http://www.w3.org/1999/xlink" content-type="institution" xlink:title="the Zoological Reference Collection" id="ABBRID0EOPAE" xlink:type="simple">LFSc.ZRC</abbrev>-161 (<abbrev xmlns:xlink="http://www.w3.org/1999/xlink" xlink:title="basal diameter" id="ABBRID0ETPAE" xlink:type="simple">BD</abbrev>: 6.01 mm) <bold>J</bold> internal and external view of scutum and tergum of <italic><tp:taxon-name><tp:taxon-name-part taxon-name-part-type="genus" reg="Microeuraphia">M.</tp:taxon-name-part> <tp:taxon-name-part taxon-name-part-type="species" reg="withersi">withersi</tp:taxon-name-part></tp:taxon-name></italic>.</p></caption><graphic xmlns:xlink="http://www.w3.org/1999/xlink" xlink:href="zookeys-1026-143-g003.jpg" position="float" orientation="portrait" xlink:type="simple" id="oo_524634.jpg"><uri content-type="original_file" xlink:type="simple">https://binary.pensoft.net/fig/524634</uri></graphic></fig><fig id="F4" position="float" orientation="portrait"><object-id xmlns:xlink="http://www.w3.org/1999/xlink" content-type="doi" xlink:type="simple">10.3897/zookeys.1026.60733.figure4</object-id><object-id xmlns:xlink="http://www.w3.org/1999/xlink" content-type="arpha" xlink:type="simple">96063781-7675-5C56-B9AA-1C8B57836365</object-id><label>Figure 4.</label><caption><p><italic><tp:taxon-name><tp:taxon-name-part taxon-name-part-type="genus" reg="Striatobalanus">Striatobalanus</tp:taxon-name-part> <tp:taxon-name-part taxon-name-part-type="species" reg="tenuis">tenuis</tp:taxon-name-part></tp:taxon-name></italic> (Hoek, 1883), (<abbrev xmlns:xlink="http://www.w3.org/1999/xlink" xlink:title="basal diameter" id="ABBRID0E3QAE" xlink:type="simple">BD</abbrev>: 11.28 mm) <abbrev xmlns:xlink="http://www.w3.org/1999/xlink" content-type="institution" xlink:title="the Zoological Reference Collection" id="ABBRID0EARAE" xlink:type="simple">LFSc.ZRC</abbrev>-157, Light microscopy on mouth parts <bold>A</bold> maxilla <bold>B</bold> maxillule <bold>C</bold> mandible <bold>D</bold> close up on the inferior angle of mandible <bold>E</bold> close up on the teeth of mandible <bold>F</bold> mandibulatory palp <bold>G</bold> labrum <bold>H</bold> close up view on the cutting edge of Labrum, showing the teeth. Scale bars in µm.</p></caption><graphic xmlns:xlink="http://www.w3.org/1999/xlink" xlink:href="zookeys-1026-143-g004.jpg" position="float" orientation="portrait" xlink:type="simple" id="oo_524635.jpg"><uri content-type="original_file" xlink:type="simple">https://binary.pensoft.net/fig/524635</uri></graphic></fig></tp:treatment-sec><tp:treatment-sec sec-type="remarks" id="SECID0E1RAE"><title>Remarks.</title><p>The specimens examined in the present study agree with the description given by <xref ref-type="bibr" rid="B17">Chan (2009)</xref> and <xref ref-type="bibr" rid="B19">Chan et al. (2009)</xref>. <italic><tp:taxon-name><tp:taxon-name-part taxon-name-part-type="genus" reg="Striatobalanus">Striatobalanus</tp:taxon-name-part> <tp:taxon-name-part taxon-name-part-type="species" reg="tenuis">tenuis</tp:taxon-name-part></tp:taxon-name></italic> closely resembles <italic><tp:taxon-name><tp:taxon-name-part taxon-name-part-type="genus" reg="Striatobalanus">S.</tp:taxon-name-part> <tp:taxon-name-part taxon-name-part-type="species" reg="amaryllis">amaryllis</tp:taxon-name-part></tp:taxon-name></italic> (Darwin, 1854), but differs from the latter in the following characters: mandible with five equally spaced teeth (in <italic><tp:taxon-name><tp:taxon-name-part taxon-name-part-type="genus" reg="Striatobalanus">S.</tp:taxon-name-part> <tp:taxon-name-part taxon-name-part-type="species" reg="amaryllis">amaryllis</tp:taxon-name-part></tp:taxon-name></italic>, the mandible has four teeth and the distance between the 3<sup>rd</sup> and 4<sup>th</sup> teeth is larger than the rest, <xref ref-type="bibr" rid="B17">Chan 2009</xref>); tergum triangular with short and wide spur (tergum narrow with beak produced apically in <italic><tp:taxon-name><tp:taxon-name-part taxon-name-part-type="genus" reg="Striatobalanus">S.</tp:taxon-name-part> <tp:taxon-name-part taxon-name-part-type="species" reg="amaryllis">amaryllis</tp:taxon-name-part></tp:taxon-name></italic>, <xref ref-type="bibr" rid="B17">Chan 2009</xref>); and maxilla triangular, covered with dense setae (maxilla bilobed, elongated with dense setae on inferior margins in <italic><tp:taxon-name><tp:taxon-name-part taxon-name-part-type="genus" reg="Striatobalanus">S.</tp:taxon-name-part> <tp:taxon-name-part taxon-name-part-type="species" reg="amaryllis">amaryllis</tp:taxon-name-part></tp:taxon-name></italic>, <xref ref-type="bibr" rid="B17">Chan 2009</xref>).</p><p><italic><tp:taxon-name><tp:taxon-name-part taxon-name-part-type="genus" reg="Striatobalanus">Striatobalanus</tp:taxon-name-part> <tp:taxon-name-part taxon-name-part-type="species" reg="tenuis">tenuis</tp:taxon-name-part></tp:taxon-name></italic> also differs from <italic><tp:taxon-name><tp:taxon-name-part taxon-name-part-type="genus" reg="Striatobalanus">S.</tp:taxon-name-part> <tp:taxon-name-part taxon-name-part-type="species" reg="krugeri">krugeri</tp:taxon-name-part></tp:taxon-name></italic> (Pilsbry, 1916) and <italic><tp:taxon-name><tp:taxon-name-part taxon-name-part-type="genus" reg="Striatobalanus">S.</tp:taxon-name-part> <tp:taxon-name-part taxon-name-part-type="species" reg="taiwanensis">taiwanensis</tp:taxon-name-part></tp:taxon-name></italic> (Hiro, 1939) in that it has a median furrow on its tergum.</p></tp:treatment-sec><tp:treatment-sec sec-type="distribution" id="SECID0ESVAE"><title>Worldwide distribution.</title><p>This species has been reported from South Africa, East China Sea, South China Sea, Japan, the Philippines, Indonesia (<xref ref-type="bibr" rid="B17">Chan 2009</xref>), Vietnam (<xref ref-type="bibr" rid="B72">Poltarukha 2010</xref>) and India (<xref ref-type="bibr" rid="B52">Krishnamoorthy 2007</xref>).</p></tp:treatment-sec><tp:treatment-sec sec-type="distribution" id="SECID0EEWAE"><title>Distribution in India.</title><p>This species has been reported from Gujarat (present study), Tamil Nadu (<xref ref-type="bibr" rid="B52">Krishnamoorthy 2007</xref>; <xref ref-type="bibr" rid="B28">Daniel 1956</xref>), Odisha (formerly Orissa) (<xref ref-type="bibr" rid="B63">Nilsson-Cantell 1938</xref>), and Karnataka (<xref ref-type="bibr" rid="B63">Nilsson-Cantell 1938</xref>).</p></tp:treatment-sec><ref-list><ref id="B19"><mixed-citation xmlns:xlink="http://www.w3.org/1999/xlink" xlink:type="simple"><person-group><name name-style="western"><surname>Chan</surname><given-names>BKK</given-names></name><name name-style="western"><surname>Prabowo</surname><given-names>RE</given-names></name><name name-style="western"><surname>Lee</surname><given-names>KS</given-names></name><name name-style="western"><surname>Chan</surname><given-names>TY</given-names></name></person-group> (<year>2009</year>) <source>Crustacean Fauna of Taiwan: Barnacles, Volume 1: <tp:taxon-name><tp:taxon-name-part taxon-name-part-type="infraclass">Cirripedia</tp:taxon-name-part></tp:taxon-name>: <tp:taxon-name><tp:taxon-name-part taxon-name-part-type="superorder">Thoracica</tp:taxon-name-part></tp:taxon-name> excluding the <tp:taxon-name><tp:taxon-name-part taxon-name-part-type="family">Pyrgomatidae</tp:taxon-name-part></tp:taxon-name> and <tp:taxon-name><tp:taxon-name-part taxon-name-part-type="subfamily">Acastinae</tp:taxon-name-part></tp:taxon-name>.</source><publisher-name>National Taiwan Ocean University</publisher-name>, <publisher-loc>Keelung</publisher-loc>, <size units="page">297 pp</size>.</mixed-citation></ref><ref id="B17"><mixed-citation xmlns:xlink="http://www.w3.org/1999/xlink" xlink:type="simple"><person-group><name name-style="western"><surname>Chan</surname><given-names>BKK</given-names></name></person-group> (<year>2009</year>) <article-title>Shallow water and Deep-Sea barnacles (<tp:taxon-name><tp:taxon-name-part taxon-name-part-type="subphylum">Crustacea</tp:taxon-name-part></tp:taxon-name>: <tp:taxon-name><tp:taxon-name-part taxon-name-part-type="infraclass">Cirripedia</tp:taxon-name-part></tp:taxon-name>: <tp:taxon-name><tp:taxon-name-part taxon-name-part-type="superorder">Thoracica</tp:taxon-name-part></tp:taxon-name>) collected during the Philippine Panglao 2005 expedition, with description of two new species.</article-title><source>Raffles Bulletin of Zoology</source><volume>20</volume>: <fpage>47</fpage>–<lpage>82</lpage>.</mixed-citation></ref><ref id="B72"><mixed-citation xmlns:xlink="http://www.w3.org/1999/xlink" xlink:type="simple"><person-group><name name-style="western"><surname>Poltarukha</surname><given-names>OP</given-names></name></person-group> (<year>2010</year>) <article-title>Deep-sea barnacles (<tp:taxon-name><tp:taxon-name-part taxon-name-part-type="infraclass">Cirripedia</tp:taxon-name-part></tp:taxon-name>: <tp:taxon-name><tp:taxon-name-part taxon-name-part-type="superorder">Thoracica</tp:taxon-name-part></tp:taxon-name>) of southern Vietnam.</article-title><source>Russian Journal of Marine Biology</source><volume>36</volume>(<issue>1</issue>): <fpage>16</fpage>–<lpage>25</lpage>. <ext-link xlink:type="simple" ext-link-type="doi" xlink:href="10.1134/S1063074010010025">https://doi.org/10.1134/S1063074010010025</ext-link></mixed-citation></ref><ref id="B52"><mixed-citation xmlns:xlink="http://www.w3.org/1999/xlink" xlink:type="simple"><person-group><name name-style="western"><surname>Krishnamoorthy</surname><given-names>P</given-names></name></person-group> (<year>2007</year>) Fauna of Chennai coast (Vol 1). Zoological Survey of India: 83–107.</mixed-citation></ref><ref id="B28"><mixed-citation xmlns:xlink="http://www.w3.org/1999/xlink" xlink:type="simple"><person-group><name name-style="western"><surname>Daniel</surname><given-names>A</given-names></name></person-group> (<year>1956</year>) <article-title>The <tp:taxon-name><tp:taxon-name-part taxon-name-part-type="infraclass">Cirripedia</tp:taxon-name-part></tp:taxon-name> of the Madras Coast.</article-title><source>Bulletin of Madras Government Museum New Series of Natural History Section</source><volume>6</volume>(<issue>2</issue>): <fpage>1</fpage>–<lpage>40</lpage>. [pls I–X.]</mixed-citation></ref><ref id="B63"><mixed-citation xmlns:xlink="http://www.w3.org/1999/xlink" xlink:type="simple"><person-group><name name-style="western"><surname>Nilsson-Cantell</surname><given-names>CA</given-names></name></person-group> (<year>1938</year>) <article-title>Cirripedes from the Indian ocean in the collection of the Indian Museum, Calcutta.</article-title><source>Memories of Indian Museum</source><volume>14</volume>: <fpage>1</fpage>–<lpage>81</lpage>.</mixed-citation></ref></ref-list></tp:taxon-treatment>
