# Supplementary material for: Diversity of intertidal, epibiotic, and fouling barnacles (Cirripedia, Thoracica) from Gujarat, northwest India
Source: Zookeys. 2021 Mar 25;1026:143–78. doi: 10.3897/zookeys.1026.60733 (PMC8018942; doi:10.3897/zookeys.1026.60733)
Supplement: XML Treatment for Amphibalanus reticulatus [file zookeys.1026.60733-treatment3.xml]

<!DOCTYPE tp:taxon-treatment
  PUBLIC "-//TaxonX//DTD Taxonomic Treatment Publishing DTD v0 20100105//EN" "tax-treatment-NSO.dtd">
<tp:taxon-treatment xmlns:tp="http://www.plazi.org/taxpub"><tp:treatment-meta><kwd-group><label>Taxon classification</label><kwd><named-content xmlns:xlink="http://www.w3.org/1999/xlink" content-type="kingdom">Animalia</named-content></kwd><kwd><named-content xmlns:xlink="http://www.w3.org/1999/xlink" content-type="order">Sessilia</named-content></kwd><kwd><named-content xmlns:xlink="http://www.w3.org/1999/xlink" content-type="family">Balanidae</named-content></kwd></kwd-group><mixed-citation publication-type="journal"><person-group><name><surname>Trivedi</surname><given-names>Jigneshkumar N.</given-names></name><name><surname>Doshi</surname><given-names>Mahima</given-names></name><name><surname>Patel</surname><given-names>Krupal J.</given-names></name><name><surname>Chan</surname><given-names>Benny K.K.</given-names></name></person-group><article-title>Diversity of intertidal, epibiotic, and fouling barnacles (<tp:taxon-name><tp:taxon-name-part taxon-name-part-type="infraclass">Cirripedia</tp:taxon-name-part></tp:taxon-name>, <tp:taxon-name><tp:taxon-name-part taxon-name-part-type="superorder">Thoracica</tp:taxon-name-part></tp:taxon-name>) from Gujarat, northwest India</article-title><source>Zookeys</source><day>25</day><month>3</month><year>2021</year><volume>1026</volume><fpage>143</fpage><lpage>178</lpage><pub-id pub-id-type="doi">10.3897/zookeys.1026.60733</pub-id></mixed-citation></tp:treatment-meta><tp:nomenclature><tp:taxon-name><object-id xmlns:xlink="http://www.w3.org/1999/xlink" content-type="arpha" xlink:type="simple">9B61190F-5780-5720-BE3F-F560CC18DA79</object-id>
                  <tp:taxon-name-part taxon-name-part-type="genus" reg="Amphibalanus">Amphibalanus</tp:taxon-name-part>
                  <tp:taxon-name-part taxon-name-part-type="species" reg="reticulatus">reticulatus</tp:taxon-name-part>
                </tp:taxon-name><tp:taxon-authority>(Utinomi, 1967)</tp:taxon-authority><xref ref-type="fig" rid="F2">Figures 2G</xref><xref ref-type="fig" rid="F6">, 6</xref></tp:nomenclature><tp:treatment-sec sec-type="material" id="SECID0EICAG"><title>Examined material.</title><p>Two specimens (<abbrev xmlns:xlink="http://www.w3.org/1999/xlink" xlink:title="basal diameter" id="ABBRID0EOCAG" xlink:type="simple">BD</abbrev>: 14.99 mm and 14.35 mm), <abbrev xmlns:xlink="http://www.w3.org/1999/xlink" content-type="institution" xlink:title="the Zoological Reference Collection" id="ABBRID0ESCAG" xlink:type="simple">LFSc.ZRC</abbrev>-158, Jakhau, Kachchh (<named-content xmlns:xlink="http://www.w3.org/1999/xlink" content-type="dwc:verbatimCoordinates" xlink:type="simple"><named-content content-type="geo-json" specific-use="{&#34;type&#34;:&#34;Point&#34;,&#34;coordinates&#34;:[68.622500,23.188333]}" id="NCID0E1CAG" xlink:type="simple">23°11.30'N, 68°37.35'E</named-content></named-content>), 9 January 2020, Gujarat, India, rock surface, leg. M. Doshi.</p></tp:treatment-sec><tp:treatment-sec sec-type="diagnosis" id="SECID0E6CAG"><title>Diagnosis</title><p><bold>(modified from <xref ref-type="bibr" rid="B19">Chan et al. 2009</xref>).</bold> Shell conical surface smooth, having purple, pink, and white longitudinal stripes which intersect with transverse striations, operculum diamond-shaped (Fig. <xref ref-type="fig" rid="F2">2G</xref>). Scutum triangular with scutal margin straight (Fig. <xref ref-type="fig" rid="F2">2G</xref>). Tergum with straight occludent margins and short spur (Fig. <xref ref-type="fig" rid="F2">2G</xref>). Maxilla bilobed with margins bearing dense setae (Fig. <xref ref-type="fig" rid="F6">6A</xref>). Maxillule not notched (Fig. <xref ref-type="fig" rid="F6">6B</xref>). Mandible with four teeth excluding inferior, inferior angle blunt, 4<sup>th</sup> teeth bidentate (Fig. <xref ref-type="fig" rid="F6">6C–E</xref>). Mandibulatory palp with setae only on superior margin (Fig. <xref ref-type="fig" rid="F6">6F</xref>). Labrum with a deep cleft and four teeth on each side of cutting edge (Fig. <xref ref-type="fig" rid="F6">6G, H</xref>).</p><fig id="F6" position="float" orientation="portrait"><object-id xmlns:xlink="http://www.w3.org/1999/xlink" content-type="doi" xlink:type="simple">10.3897/zookeys.1026.60733.figure6</object-id><object-id xmlns:xlink="http://www.w3.org/1999/xlink" content-type="arpha" xlink:type="simple">502E8765-262C-58A8-B534-D8B8B9D3AAE8</object-id><label>Figure 6.</label><caption><p><italic><tp:taxon-name><tp:taxon-name-part taxon-name-part-type="genus" reg="Amphibalanus">Amphibalanus</tp:taxon-name-part> <tp:taxon-name-part taxon-name-part-type="species" reg="reticulatus">reticulatus</tp:taxon-name-part></tp:taxon-name></italic> (Utinomi, 1967), (<abbrev xmlns:xlink="http://www.w3.org/1999/xlink" xlink:title="basal diameter" id="ABBRID0EBFAG" xlink:type="simple">BD</abbrev>: 14.99 mm), <abbrev xmlns:xlink="http://www.w3.org/1999/xlink" content-type="institution" xlink:title="the Zoological Reference Collection" id="ABBRID0EFFAG" xlink:type="simple">LFSc.ZRC</abbrev>-158, light microscopy on mouth parts <bold>A</bold> maxilla <bold>B</bold> maxillule <bold>C</bold> mandible <bold>D</bold> close up on the inferior angle of mandible <bold>E</bold> close up on the teeth of mandible <bold>F</bold> mandibulatory palp <bold>G</bold> labrum <bold>H</bold> close up view on the cutting edge of labrum, showing the teeth. Scale bars in µm.</p></caption><graphic xmlns:xlink="http://www.w3.org/1999/xlink" xlink:href="zookeys-1026-143-g006.jpg" position="float" orientation="portrait" xlink:type="simple" id="oo_524637.jpg"><uri content-type="original_file" xlink:type="simple">https://binary.pensoft.net/fig/524637</uri></graphic></fig></tp:treatment-sec><tp:treatment-sec sec-type="remarks" id="SECID0E6FAG"><title>Remarks.</title><p>The specimens examined in the present study agree with the descriptions and illustrations given by <xref ref-type="bibr" rid="B19">Chan et al. (2009)</xref> and <xref ref-type="bibr" rid="B70">Pochai et al. (2017)</xref>. <italic><tp:taxon-name><tp:taxon-name-part taxon-name-part-type="genus" reg="Amphibalanus">Amphibalanus</tp:taxon-name-part> <tp:taxon-name-part taxon-name-part-type="species" reg="reticulatus">reticulatus</tp:taxon-name-part></tp:taxon-name></italic> is very similar to <italic><tp:taxon-name><tp:taxon-name-part taxon-name-part-type="genus" reg="Amphibalanus">A.</tp:taxon-name-part> <tp:taxon-name-part taxon-name-part-type="species" reg="variegatus">variegatus</tp:taxon-name-part></tp:taxon-name></italic> (Darwin, 1854), in which both shells have striated patterns. <xref ref-type="bibr" rid="B69">Pitriana et al. (2020)</xref> illustrated the scutum, tergum, and mandibles of <italic><tp:taxon-name><tp:taxon-name-part taxon-name-part-type="genus" reg="Amphibalanus">A.</tp:taxon-name-part> <tp:taxon-name-part taxon-name-part-type="species" reg="variegatus">variegatus</tp:taxon-name-part></tp:taxon-name></italic>. The gaps between the teeth in the mandibles are smaller in <italic><tp:taxon-name><tp:taxon-name-part taxon-name-part-type="genus" reg="Amphibalanus">A.</tp:taxon-name-part> <tp:taxon-name-part taxon-name-part-type="species" reg="variegatus">variegatus</tp:taxon-name-part></tp:taxon-name></italic> than in <italic><tp:taxon-name><tp:taxon-name-part taxon-name-part-type="genus" reg="Amphibalanus">A.</tp:taxon-name-part> <tp:taxon-name-part taxon-name-part-type="species" reg="reticulatus">reticulatus</tp:taxon-name-part></tp:taxon-name></italic>. In the present study, we concluded the mandibles of the specimens collected from India have relatively larger gaps between the teeth compared to the illustration in <xref ref-type="bibr" rid="B69">Pitriana et al. (2020)</xref>. In addition, the tergum of <italic><tp:taxon-name><tp:taxon-name-part taxon-name-part-type="genus" reg="Amphibalanus">A.</tp:taxon-name-part> <tp:taxon-name-part taxon-name-part-type="species" reg="variegatus">variegatus</tp:taxon-name-part></tp:taxon-name></italic> illustrated in <xref ref-type="bibr" rid="B69">Pitriana et al. (2020)</xref> has a sharp spur, while the spur of the Indian specimen is blunt. We conclude the specimens collected in the present study represent <italic><tp:taxon-name><tp:taxon-name-part taxon-name-part-type="genus" reg="Amphibalanus">A.</tp:taxon-name-part> <tp:taxon-name-part taxon-name-part-type="species" reg="reticulatus">reticulatus</tp:taxon-name-part></tp:taxon-name></italic>.</p></tp:treatment-sec><tp:treatment-sec sec-type="distribution" id="SECID0EGJAG"><title>Worldwide distribution.</title><p>This species has been reported from Japan, Indo-West Pacific (the Philippines, Hawaii, Gulf of Thailand, Indonesia; <xref ref-type="bibr" rid="B19">Chan et al. 2009</xref>; <xref ref-type="bibr" rid="B70">Pochai et al. 2017</xref>), Australia, Persian Gulf, and India (<xref ref-type="bibr" rid="B34">Fernando 2006</xref>).</p></tp:treatment-sec><tp:treatment-sec sec-type="distribution" id="SECID0EYJAG"><title>Distribution in India.</title><p>This species has been reported from Gujarat (present study), Maharashtra (<xref ref-type="bibr" rid="B95">Swami et al. 2011</xref>), and Tamil Nadu (<xref ref-type="bibr" rid="B34">Fernando 2006</xref>).</p></tp:treatment-sec><tp:treatment-sec><!--Section generated to contain objects referenced in tp:taxon-treatment.--><fig id="F2" position="float" orientation="portrait"><object-id xmlns:xlink="http://www.w3.org/1999/xlink" content-type="doi" xlink:type="simple">10.3897/zookeys.1026.60733.figure2</object-id><object-id xmlns:xlink="http://www.w3.org/1999/xlink" content-type="arpha" xlink:type="simple">EE6D8C8F-5B20-57C0-95F9-916FDEBF4CAC</object-id><label>Figure 2.</label><caption><p>Gujarat barnacles <bold>A</bold><italic><tp:taxon-name><tp:taxon-name-part taxon-name-part-type="genus" reg="Striatobalanus">Striatobalanus</tp:taxon-name-part> <tp:taxon-name-part taxon-name-part-type="species" reg="tenuis">tenuis</tp:taxon-name-part></tp:taxon-name></italic> (Hoek, 1883) on gastropod shell (<italic><tp:taxon-name><tp:taxon-name-part taxon-name-part-type="genus" reg="Murex">Murex</tp:taxon-name-part> <tp:taxon-name-part taxon-name-part-type="species" reg="ternispina">ternispina</tp:taxon-name-part></tp:taxon-name></italic> Lamarck, 1822) <bold>B</bold> top view of <italic><tp:taxon-name><tp:taxon-name-part taxon-name-part-type="genus" reg="Striatobalanus">Striatobalanus</tp:taxon-name-part> <tp:taxon-name-part taxon-name-part-type="species" reg="tenuis">tenuis</tp:taxon-name-part></tp:taxon-name></italic> (<abbrev xmlns:xlink="http://www.w3.org/1999/xlink" xlink:title="basal diameter" id="ABBRID0E4FAE" xlink:type="simple">BD</abbrev>: 11.28 mm) <abbrev xmlns:xlink="http://www.w3.org/1999/xlink" content-type="institution" xlink:title="the Zoological Reference Collection" id="ABBRID0EBGAE" xlink:type="simple">LFSc.ZRC</abbrev>-157 <bold>C</bold> external and internal view of scutum and tergum <bold>D</bold><italic><tp:taxon-name><tp:taxon-name-part taxon-name-part-type="genus" reg="Megabalanus">Megabalanus</tp:taxon-name-part> <tp:taxon-name-part taxon-name-part-type="species" reg="tintinnabulum">tintinnabulum</tp:taxon-name-part></tp:taxon-name></italic> on shores <abbrev xmlns:xlink="http://www.w3.org/1999/xlink" content-type="institution" xlink:title="the Zoological Reference Collection" id="ABBRID0EVGAE" xlink:type="simple">LFSc.ZRC</abbrev>-182 <bold>E</bold> external and internal view of scutum and tergum <bold>F</bold><italic><tp:taxon-name><tp:taxon-name-part taxon-name-part-type="genus" reg="Amphibalanus">Amphibalanus</tp:taxon-name-part> <tp:taxon-name-part taxon-name-part-type="species" reg="amphitrite">amphitrite</tp:taxon-name-part></tp:taxon-name></italic> (Darwin, 1854), top view, (<abbrev xmlns:xlink="http://www.w3.org/1999/xlink" xlink:title="basal diameter" id="ABBRID0EJHAE" xlink:type="simple">BD</abbrev>: 12.38 mm) <abbrev xmlns:xlink="http://www.w3.org/1999/xlink" content-type="institution" xlink:title="the Zoological Reference Collection" id="ABBRID0ENHAE" xlink:type="simple">LFSc.ZRC</abbrev>-181, external and internal views of scutum and tergum <bold>G</bold><italic><tp:taxon-name><tp:taxon-name-part taxon-name-part-type="genus" reg="Amphibalanus">Amphibalanus</tp:taxon-name-part> <tp:taxon-name-part taxon-name-part-type="species" reg="reticulatus">reticulatus</tp:taxon-name-part></tp:taxon-name></italic> (Utinomi, 1967), top view, (<abbrev xmlns:xlink="http://www.w3.org/1999/xlink" xlink:title="basal diameter" id="ABBRID0E6HAE" xlink:type="simple">BD</abbrev>: 14.99 mm) <abbrev xmlns:xlink="http://www.w3.org/1999/xlink" content-type="institution" xlink:title="the Zoological Reference Collection" id="ABBRID0EDIAE" xlink:type="simple">LFSc.ZRC</abbrev>-158, external and internal views of scutum and tergum <bold>H</bold><italic><tp:taxon-name><tp:taxon-name-part taxon-name-part-type="genus" reg="Chelonibia">Chelonibia</tp:taxon-name-part> <tp:taxon-name-part taxon-name-part-type="species" reg="testudinaria">testudinaria</tp:taxon-name-part></tp:taxon-name></italic> (Linnaeus, 1758) on crab <italic><tp:taxon-name><tp:taxon-name-part taxon-name-part-type="genus" reg="Portunus">Portunus</tp:taxon-name-part> <tp:taxon-name-part taxon-name-part-type="species" reg="sanguinolentus">sanguinolentus</tp:taxon-name-part></tp:taxon-name></italic><bold>I</bold><italic><tp:taxon-name><tp:taxon-name-part taxon-name-part-type="genus" reg="Chelonibia">Chelonibia</tp:taxon-name-part> <tp:taxon-name-part taxon-name-part-type="species" reg="testudinaria">testudinaria</tp:taxon-name-part></tp:taxon-name></italic> (Linnaeus, 1758), top view (<abbrev xmlns:xlink="http://www.w3.org/1999/xlink" xlink:title="basal diameter" id="ABBRID0ENJAE" xlink:type="simple">BD</abbrev>: 5.33 mm) <abbrev xmlns:xlink="http://www.w3.org/1999/xlink" content-type="institution" xlink:title="the Zoological Reference Collection" id="ABBRID0ERJAE" xlink:type="simple">LFSc.ZRC</abbrev>-159, internal view of scutum and tergum <bold>J</bold><italic><tp:taxon-name><tp:taxon-name-part taxon-name-part-type="genus" reg="Lepas">Lepas</tp:taxon-name-part> <tp:taxon-name-part taxon-name-part-type="species" reg="anatifera">anatifera</tp:taxon-name-part></tp:taxon-name></italic> Linnaeus, 1758, (<abbrev xmlns:xlink="http://www.w3.org/1999/xlink" xlink:title="capitulum length" id="ABBRID0EDKAE" xlink:type="simple">CL</abbrev>: 16.39 mm) <abbrev xmlns:xlink="http://www.w3.org/1999/xlink" content-type="institution" xlink:title="the Zoological Reference Collection" id="ABBRID0EHKAE" xlink:type="simple">LFSc.ZRC</abbrev>-162, a. Side view of capitulum <bold>K</bold><italic><tp:taxon-name><tp:taxon-name-part taxon-name-part-type="genus" reg="Lepas">Lepas</tp:taxon-name-part> <tp:taxon-name-part taxon-name-part-type="species" reg="anserifera">anserifera</tp:taxon-name-part></tp:taxon-name></italic> Linnaeus, 1758, (<abbrev xmlns:xlink="http://www.w3.org/1999/xlink" xlink:title="capitulum length" id="ABBRID0EZKAE" xlink:type="simple">CL</abbrev>: 16.28 mm) <abbrev xmlns:xlink="http://www.w3.org/1999/xlink" content-type="institution" xlink:title="the Zoological Reference Collection" id="ABBRID0E4KAE" xlink:type="simple">LFSc.ZRC</abbrev>-183, Side view of capitulum.</p></caption><graphic xmlns:xlink="http://www.w3.org/1999/xlink" xlink:href="zookeys-1026-143-g002.jpg" position="float" orientation="portrait" xlink:type="simple" id="oo_524633.jpg"><uri content-type="original_file" xlink:type="simple">https://binary.pensoft.net/fig/524633</uri></graphic></fig></tp:treatment-sec><ref-list><ref id="B19"><mixed-citation xmlns:xlink="http://www.w3.org/1999/xlink" xlink:type="simple"><person-group><name name-style="western"><surname>Chan</surname><given-names>BKK</given-names></name><name name-style="western"><surname>Prabowo</surname><given-names>RE</given-names></name><name name-style="western"><surname>Lee</surname><given-names>KS</given-names></name><name name-style="western"><surname>Chan</surname><given-names>TY</given-names></name></person-group> (<year>2009</year>) <source>Crustacean Fauna of Taiwan: Barnacles, Volume 1: <tp:taxon-name><tp:taxon-name-part taxon-name-part-type="infraclass">Cirripedia</tp:taxon-name-part></tp:taxon-name>: <tp:taxon-name><tp:taxon-name-part taxon-name-part-type="superorder">Thoracica</tp:taxon-name-part></tp:taxon-name> excluding the <tp:taxon-name><tp:taxon-name-part taxon-name-part-type="family">Pyrgomatidae</tp:taxon-name-part></tp:taxon-name> and <tp:taxon-name><tp:taxon-name-part taxon-name-part-type="subfamily">Acastinae</tp:taxon-name-part></tp:taxon-name>.</source><publisher-name>National Taiwan Ocean University</publisher-name>, <publisher-loc>Keelung</publisher-loc>, <size units="page">297 pp</size>.</mixed-citation></ref><ref id="B70"><mixed-citation xmlns:xlink="http://www.w3.org/1999/xlink" xlink:type="simple"><person-group><name name-style="western"><surname>Pochai</surname><given-names>A</given-names></name><name name-style="western"><surname>Kingtong</surname><given-names>S</given-names></name><name name-style="western"><surname>Sukparangsi</surname><given-names>W</given-names></name><name name-style="western"><surname>Khachonpisitsak</surname><given-names>S</given-names></name></person-group> (<year>2017</year>) <article-title>The diversity of acorn barnacles (<tp:taxon-name><tp:taxon-name-part taxon-name-part-type="infraclass">Cirripedia</tp:taxon-name-part></tp:taxon-name>, <tp:taxon-name><tp:taxon-name-part taxon-name-part-type="suborder">Balanomorpha</tp:taxon-name-part></tp:taxon-name>) across Thailand’s coasts: The Andaman Sea and the Gulf of Thailand.</article-title><source>Zoosystematics and Evolution</source><volume>93</volume>(<issue>1</issue>): <fpage>13</fpage>–<lpage>34</lpage>. <ext-link xlink:type="simple" ext-link-type="doi" xlink:href="10.3897/zse.93.10769">https://doi.org/10.3897/zse.93.10769</ext-link></mixed-citation></ref><ref id="B69"><mixed-citation xmlns:xlink="http://www.w3.org/1999/xlink" xlink:type="simple"><person-group><name name-style="western"><surname>Pitriana</surname><given-names>P</given-names></name><name name-style="western"><surname>Valente</surname><given-names>L</given-names></name><name name-style="western"><surname>von Rintelen</surname><given-names>T</given-names></name><name name-style="western"><surname>Jones</surname><given-names>DS</given-names></name><name name-style="western"><surname>Prabowo</surname><given-names>RE</given-names></name><name name-style="western"><surname>von Rintelen</surname><given-names>K</given-names></name></person-group> (<year>2020</year>) <article-title>An annotated checklist and integrative biodiversity discovery of barnacles (<tp:taxon-name><tp:taxon-name-part taxon-name-part-type="subphylum">Crustacea</tp:taxon-name-part></tp:taxon-name>, <tp:taxon-name><tp:taxon-name-part taxon-name-part-type="infraclass">Cirripedia</tp:taxon-name-part></tp:taxon-name>) from the Moluccas, East Indonesia.</article-title><source>ZooKeys</source><volume>945</volume>: <fpage>17</fpage>–<lpage>83</lpage>. <ext-link xlink:type="simple" ext-link-type="doi" xlink:href="10.3897/zookeys.945.39044">https://doi.org/10.3897/zookeys.945.39044</ext-link></mixed-citation></ref><ref id="B34"><mixed-citation xmlns:xlink="http://www.w3.org/1999/xlink" xlink:type="simple"><person-group><name name-style="western"><surname>Fernando</surname><given-names>SA</given-names></name></person-group> (<year>2006</year>) <source>Monograph on Indian barnacles.</source><publisher-name>Cochin University of Science &amp; Technology</publisher-name>, <publisher-loc>Kochi, Kerala</publisher-loc>, <size units="page">199 pp</size>.</mixed-citation></ref><ref id="B95"><mixed-citation xmlns:xlink="http://www.w3.org/1999/xlink" xlink:type="simple"><person-group><name name-style="western"><surname>Swami</surname><given-names>BS</given-names></name><name name-style="western"><surname>Udhayakumar</surname><given-names>M</given-names></name><name name-style="western"><surname>Gaonkar</surname><given-names>SN</given-names></name></person-group> (<year>2011</year>) <article-title>Biodiversity in fouling species at Karanja Jetty (Mumbai), west coast of India.</article-title><source>Journal of the Marine Biological Association of India</source><volume>53</volume>(<issue>2</issue>): <fpage>242</fpage>–<lpage>250</lpage>.</mixed-citation></ref></ref-list></tp:taxon-treatment>
