# Supplementary material for: Diversity of intertidal, epibiotic, and fouling barnacles (Cirripedia, Thoracica) from Gujarat, northwest India
Source: Zookeys. 2021 Mar 25;1026:143–78. doi: 10.3897/zookeys.1026.60733 (PMC8018942; doi:10.3897/zookeys.1026.60733)
Supplement: XML Treatment for Megabalanus tintinnabulum [file zookeys.1026.60733-treatment4.xml]

<!DOCTYPE tp:taxon-treatment
  PUBLIC "-//TaxonX//DTD Taxonomic Treatment Publishing DTD v0 20100105//EN" "tax-treatment-NSO.dtd">
<tp:taxon-treatment xmlns:tp="http://www.plazi.org/taxpub"><tp:treatment-meta><kwd-group><label>Taxon classification</label><kwd><named-content xmlns:xlink="http://www.w3.org/1999/xlink" content-type="kingdom">Animalia</named-content></kwd><kwd><named-content xmlns:xlink="http://www.w3.org/1999/xlink" content-type="order">Sessilia</named-content></kwd><kwd><named-content xmlns:xlink="http://www.w3.org/1999/xlink" content-type="family">Balanidae</named-content></kwd></kwd-group><mixed-citation publication-type="journal"><person-group><name><surname>Trivedi</surname><given-names>Jigneshkumar N.</given-names></name><name><surname>Doshi</surname><given-names>Mahima</given-names></name><name><surname>Patel</surname><given-names>Krupal J.</given-names></name><name><surname>Chan</surname><given-names>Benny K.K.</given-names></name></person-group><article-title>Diversity of intertidal, epibiotic, and fouling barnacles (<tp:taxon-name><tp:taxon-name-part taxon-name-part-type="infraclass">Cirripedia</tp:taxon-name-part></tp:taxon-name>, <tp:taxon-name><tp:taxon-name-part taxon-name-part-type="superorder">Thoracica</tp:taxon-name-part></tp:taxon-name>) from Gujarat, northwest India</article-title><source>Zookeys</source><day>25</day><month>3</month><year>2021</year><volume>1026</volume><fpage>143</fpage><lpage>178</lpage><pub-id pub-id-type="doi">10.3897/zookeys.1026.60733</pub-id></mixed-citation></tp:treatment-meta><tp:nomenclature><tp:taxon-name><object-id xmlns:xlink="http://www.w3.org/1999/xlink" content-type="arpha" xlink:type="simple">0443F577-0DC0-50D7-B078-FA9995B6BB3A</object-id>
                  <tp:taxon-name-part taxon-name-part-type="genus" reg="Megabalanus">Megabalanus</tp:taxon-name-part>
                  <tp:taxon-name-part taxon-name-part-type="species" reg="tintinnabulum">tintinnabulum</tp:taxon-name-part>
                </tp:taxon-name><tp:taxon-authority>(Linnaeus, 1758)</tp:taxon-authority><xref ref-type="fig" rid="F2">Figures 2D, E</xref><xref ref-type="fig" rid="F7">, 7</xref></tp:nomenclature><tp:treatment-sec sec-type="material" id="SECID0E5LAG"><title>Examined material.</title><p>Five specimens (<abbrev xmlns:xlink="http://www.w3.org/1999/xlink" xlink:title="basal diameter" id="ABBRID0EEMAG" xlink:type="simple">BD</abbrev>: 10.57–24.26 mm), <abbrev xmlns:xlink="http://www.w3.org/1999/xlink" content-type="institution" xlink:title="the Zoological Reference Collection" id="ABBRID0EIMAG" xlink:type="simple">LFSc.ZRC</abbrev>-182, Veraval, Gir Somnath district (<named-content xmlns:xlink="http://www.w3.org/1999/xlink" content-type="dwc:verbatimCoordinates" xlink:type="simple"><named-content content-type="geo-json" specific-use="{&#34;type&#34;:&#34;Point&#34;,&#34;coordinates&#34;:[70.352167,20.910000]}" id="NCID0EQMAG" xlink:type="simple">20°54.60'N, 70°21.13'E</named-content></named-content>), 18 November 2019, Gujarat, India, rocky shore, leg. K. Patel.</p></tp:treatment-sec><tp:treatment-sec sec-type="diagnosis" id="SECID0EVMAG"><title>Diagnosis</title><p><bold>(modified from <xref ref-type="bibr" rid="B19">Chan et al. 2009</xref>).</bold> Shell cylindrical to conical, colouration variable, mostly with rosy pink longitudinal stripes, surface smooth (Fig. <xref ref-type="fig" rid="F2">2D</xref>). Scutum triangular, with prominent transverse growth ridges, external surface bearing horizontal striations, inner surface with conspicuous articular ridges, articular ridges broad (Fig. <xref ref-type="fig" rid="F2">2E</xref>). Tergum broad and triangular, spur long, narrow, prominent. External surface with median furrow (Fig. <xref ref-type="fig" rid="F2">2E</xref>). Maxilla bilobed with setae on all margins (Fig. <xref ref-type="fig" rid="F7">7A</xref>). Maxillule not notched, cutting edge straight (Fig. <xref ref-type="fig" rid="F7">7B</xref>). Mandible with 5 teeth excluding inferior angle, 1<sup>st</sup> tooth largest, sharply pointed, inferior angle blunt (Fig. <xref ref-type="fig" rid="F7">7C–E</xref>). Mandibulatory palp rectangular, with setae on superior margin (Fig. <xref ref-type="fig" rid="F7">7F</xref>). Labrum with very hairy crest and a deep cleft (Fig. <xref ref-type="fig" rid="F7">7G, H</xref>).</p><fig id="F7" position="float" orientation="portrait"><object-id xmlns:xlink="http://www.w3.org/1999/xlink" content-type="doi" xlink:type="simple">10.3897/zookeys.1026.60733.figure7</object-id><object-id xmlns:xlink="http://www.w3.org/1999/xlink" content-type="arpha" xlink:type="simple">035BDB36-DD55-5501-AF6B-4C9F94CA4758</object-id><label>Figure 7.</label><caption><p><italic><tp:taxon-name><tp:taxon-name-part taxon-name-part-type="genus" reg="Megabalanus">Megabalanus</tp:taxon-name-part> <tp:taxon-name-part taxon-name-part-type="species" reg="tintinnabulum">tintinnabulum</tp:taxon-name-part></tp:taxon-name></italic> (Linnaeus, 1758), (<abbrev xmlns:xlink="http://www.w3.org/1999/xlink" xlink:title="basal diameter" id="ABBRID0EXOAG" xlink:type="simple">BD</abbrev>: 20.28 mm) <abbrev xmlns:xlink="http://www.w3.org/1999/xlink" content-type="institution" xlink:title="the Zoological Reference Collection" id="ABBRID0E2OAG" xlink:type="simple">LFSc.ZRC</abbrev>-182, Light microscopy on mouth parts <bold>A</bold> maxilla <bold>B</bold> maxillule <bold>C</bold> mandible <bold>D</bold> close up on the inferior angle of mandible <bold>E</bold> close up on the teeth of mandible <bold>F</bold> mandibulatory palp <bold>G</bold> labrum <bold>H</bold> close up view on the cutting edge of labrum, showing the teeth. Scale bars in µm.</p></caption><graphic xmlns:xlink="http://www.w3.org/1999/xlink" xlink:href="zookeys-1026-143-g007.jpg" position="float" orientation="portrait" xlink:type="simple" id="oo_524638.jpg"><uri content-type="original_file" xlink:type="simple">https://binary.pensoft.net/fig/524638</uri></graphic></fig></tp:treatment-sec><tp:treatment-sec sec-type="remarks" id="SECID0EVPAG"><title>Remarks.</title><p>The specimens examined in the present study agree with the original description given by <xref ref-type="bibr" rid="B55">Linnaeus (1758)</xref> and the more recent one by <xref ref-type="bibr" rid="B19">Chan et al. (2009)</xref>. However, in the present specimen, the labrum does not possess teeth whereas the specimen examined by <xref ref-type="bibr" rid="B19">Chan et al. (2009)</xref> has three sharp teeth on each side of the cutting edge.</p><p><italic><tp:taxon-name><tp:taxon-name-part taxon-name-part-type="genus" reg="Megabalanus">Megabalanus</tp:taxon-name-part> <tp:taxon-name-part taxon-name-part-type="species" reg="tintinnabulum">tintinnabulum</tp:taxon-name-part></tp:taxon-name></italic> closely resembles <italic><tp:taxon-name><tp:taxon-name-part taxon-name-part-type="genus" reg="Megabalanus">M.</tp:taxon-name-part> <tp:taxon-name-part taxon-name-part-type="species" reg="validus">validus</tp:taxon-name-part></tp:taxon-name></italic> Darwin, 1854, but differs from the latter in having a conical shell with a coloured external surface. The species also resembles <italic><tp:taxon-name><tp:taxon-name-part taxon-name-part-type="genus" reg="Megabalanus">M.</tp:taxon-name-part> <tp:taxon-name-part taxon-name-part-type="species" reg="volcano">volcano</tp:taxon-name-part></tp:taxon-name></italic> (Pilsbry, 1916), but differs from the latter in having the maxillule not notched.</p></tp:treatment-sec><tp:treatment-sec sec-type="distribution" id="SECID0EKRAG"><title>Worldwide distribution.</title><p>The species has a cosmopolitan distribution with records from Brazil, Venezuela, European waters (UK, Ireland, Belgium and Netherlands; Southward, 2008) the Mediterranean Sea, Madagascar, Cape of Good Hope, New Zealand, Australia, Singapore, Thailand, Vietnam (<xref ref-type="bibr" rid="B48">Jones and Hosie 2016</xref>), Hong Kong, Taiwan, Japan, and India (<xref ref-type="bibr" rid="B96">Trivedi et al. 2015</xref>).</p></tp:treatment-sec><tp:treatment-sec sec-type="distribution" id="SECID0EYRAG"><title>Distribution in India.</title><p>This species has been reported from Gujarat (<xref ref-type="bibr" rid="B96">Trivedi et al. 2015</xref>; <xref ref-type="bibr" rid="B64">Parmar et al. 2018</xref>; present study), Maharashtra (<xref ref-type="bibr" rid="B49">Karande and Palekar 1966</xref>), Goa (<xref ref-type="bibr" rid="B60">Nandakumar 1990</xref>), Tamil Nadu (<xref ref-type="bibr" rid="B52">Krishnamoorthy 2007</xref>), Andhra Pradesh (<xref ref-type="bibr" rid="B77">Rao and Balaji 1988</xref>), Odisha (formerly Orissa) (<xref ref-type="bibr" rid="B66">Pati et al. 2009</xref>), West Bengal (<xref ref-type="bibr" rid="B63">Nilsson-Cantell 1938</xref>), Andaman and Nicobar Islands (<xref ref-type="bibr" rid="B29">Daniel 1972</xref>), and the Bay of Bengal (<xref ref-type="bibr" rid="B63">Nilsson-Cantell 1938</xref>).</p></tp:treatment-sec><tp:treatment-sec><!--Section generated to contain objects referenced in tp:taxon-treatment.--><fig id="F2" position="float" orientation="portrait"><object-id xmlns:xlink="http://www.w3.org/1999/xlink" content-type="doi" xlink:type="simple">10.3897/zookeys.1026.60733.figure2</object-id><object-id xmlns:xlink="http://www.w3.org/1999/xlink" content-type="arpha" xlink:type="simple">EE6D8C8F-5B20-57C0-95F9-916FDEBF4CAC</object-id><label>Figure 2.</label><caption><p>Gujarat barnacles <bold>A</bold><italic><tp:taxon-name><tp:taxon-name-part taxon-name-part-type="genus" reg="Striatobalanus">Striatobalanus</tp:taxon-name-part> <tp:taxon-name-part taxon-name-part-type="species" reg="tenuis">tenuis</tp:taxon-name-part></tp:taxon-name></italic> (Hoek, 1883) on gastropod shell (<italic><tp:taxon-name><tp:taxon-name-part taxon-name-part-type="genus" reg="Murex">Murex</tp:taxon-name-part> <tp:taxon-name-part taxon-name-part-type="species" reg="ternispina">ternispina</tp:taxon-name-part></tp:taxon-name></italic> Lamarck, 1822) <bold>B</bold> top view of <italic><tp:taxon-name><tp:taxon-name-part taxon-name-part-type="genus" reg="Striatobalanus">Striatobalanus</tp:taxon-name-part> <tp:taxon-name-part taxon-name-part-type="species" reg="tenuis">tenuis</tp:taxon-name-part></tp:taxon-name></italic> (<abbrev xmlns:xlink="http://www.w3.org/1999/xlink" xlink:title="basal diameter" id="ABBRID0E4FAE" xlink:type="simple">BD</abbrev>: 11.28 mm) <abbrev xmlns:xlink="http://www.w3.org/1999/xlink" content-type="institution" xlink:title="the Zoological Reference Collection" id="ABBRID0EBGAE" xlink:type="simple">LFSc.ZRC</abbrev>-157 <bold>C</bold> external and internal view of scutum and tergum <bold>D</bold><italic><tp:taxon-name><tp:taxon-name-part taxon-name-part-type="genus" reg="Megabalanus">Megabalanus</tp:taxon-name-part> <tp:taxon-name-part taxon-name-part-type="species" reg="tintinnabulum">tintinnabulum</tp:taxon-name-part></tp:taxon-name></italic> on shores <abbrev xmlns:xlink="http://www.w3.org/1999/xlink" content-type="institution" xlink:title="the Zoological Reference Collection" id="ABBRID0EVGAE" xlink:type="simple">LFSc.ZRC</abbrev>-182 <bold>E</bold> external and internal view of scutum and tergum <bold>F</bold><italic><tp:taxon-name><tp:taxon-name-part taxon-name-part-type="genus" reg="Amphibalanus">Amphibalanus</tp:taxon-name-part> <tp:taxon-name-part taxon-name-part-type="species" reg="amphitrite">amphitrite</tp:taxon-name-part></tp:taxon-name></italic> (Darwin, 1854), top view, (<abbrev xmlns:xlink="http://www.w3.org/1999/xlink" xlink:title="basal diameter" id="ABBRID0EJHAE" xlink:type="simple">BD</abbrev>: 12.38 mm) <abbrev xmlns:xlink="http://www.w3.org/1999/xlink" content-type="institution" xlink:title="the Zoological Reference Collection" id="ABBRID0ENHAE" xlink:type="simple">LFSc.ZRC</abbrev>-181, external and internal views of scutum and tergum <bold>G</bold><italic><tp:taxon-name><tp:taxon-name-part taxon-name-part-type="genus" reg="Amphibalanus">Amphibalanus</tp:taxon-name-part> <tp:taxon-name-part taxon-name-part-type="species" reg="reticulatus">reticulatus</tp:taxon-name-part></tp:taxon-name></italic> (Utinomi, 1967), top view, (<abbrev xmlns:xlink="http://www.w3.org/1999/xlink" xlink:title="basal diameter" id="ABBRID0E6HAE" xlink:type="simple">BD</abbrev>: 14.99 mm) <abbrev xmlns:xlink="http://www.w3.org/1999/xlink" content-type="institution" xlink:title="the Zoological Reference Collection" id="ABBRID0EDIAE" xlink:type="simple">LFSc.ZRC</abbrev>-158, external and internal views of scutum and tergum <bold>H</bold><italic><tp:taxon-name><tp:taxon-name-part taxon-name-part-type="genus" reg="Chelonibia">Chelonibia</tp:taxon-name-part> <tp:taxon-name-part taxon-name-part-type="species" reg="testudinaria">testudinaria</tp:taxon-name-part></tp:taxon-name></italic> (Linnaeus, 1758) on crab <italic><tp:taxon-name><tp:taxon-name-part taxon-name-part-type="genus" reg="Portunus">Portunus</tp:taxon-name-part> <tp:taxon-name-part taxon-name-part-type="species" reg="sanguinolentus">sanguinolentus</tp:taxon-name-part></tp:taxon-name></italic><bold>I</bold><italic><tp:taxon-name><tp:taxon-name-part taxon-name-part-type="genus" reg="Chelonibia">Chelonibia</tp:taxon-name-part> <tp:taxon-name-part taxon-name-part-type="species" reg="testudinaria">testudinaria</tp:taxon-name-part></tp:taxon-name></italic> (Linnaeus, 1758), top view (<abbrev xmlns:xlink="http://www.w3.org/1999/xlink" xlink:title="basal diameter" id="ABBRID0ENJAE" xlink:type="simple">BD</abbrev>: 5.33 mm) <abbrev xmlns:xlink="http://www.w3.org/1999/xlink" content-type="institution" xlink:title="the Zoological Reference Collection" id="ABBRID0ERJAE" xlink:type="simple">LFSc.ZRC</abbrev>-159, internal view of scutum and tergum <bold>J</bold><italic><tp:taxon-name><tp:taxon-name-part taxon-name-part-type="genus" reg="Lepas">Lepas</tp:taxon-name-part> <tp:taxon-name-part taxon-name-part-type="species" reg="anatifera">anatifera</tp:taxon-name-part></tp:taxon-name></italic> Linnaeus, 1758, (<abbrev xmlns:xlink="http://www.w3.org/1999/xlink" xlink:title="capitulum length" id="ABBRID0EDKAE" xlink:type="simple">CL</abbrev>: 16.39 mm) <abbrev xmlns:xlink="http://www.w3.org/1999/xlink" content-type="institution" xlink:title="the Zoological Reference Collection" id="ABBRID0EHKAE" xlink:type="simple">LFSc.ZRC</abbrev>-162, a. Side view of capitulum <bold>K</bold><italic><tp:taxon-name><tp:taxon-name-part taxon-name-part-type="genus" reg="Lepas">Lepas</tp:taxon-name-part> <tp:taxon-name-part taxon-name-part-type="species" reg="anserifera">anserifera</tp:taxon-name-part></tp:taxon-name></italic> Linnaeus, 1758, (<abbrev xmlns:xlink="http://www.w3.org/1999/xlink" xlink:title="capitulum length" id="ABBRID0EZKAE" xlink:type="simple">CL</abbrev>: 16.28 mm) <abbrev xmlns:xlink="http://www.w3.org/1999/xlink" content-type="institution" xlink:title="the Zoological Reference Collection" id="ABBRID0E4KAE" xlink:type="simple">LFSc.ZRC</abbrev>-183, Side view of capitulum.</p></caption><graphic xmlns:xlink="http://www.w3.org/1999/xlink" xlink:href="zookeys-1026-143-g002.jpg" position="float" orientation="portrait" xlink:type="simple" id="oo_524633.jpg"><uri content-type="original_file" xlink:type="simple">https://binary.pensoft.net/fig/524633</uri></graphic></fig></tp:treatment-sec><ref-list><ref id="B19"><mixed-citation xmlns:xlink="http://www.w3.org/1999/xlink" xlink:type="simple"><person-group><name name-style="western"><surname>Chan</surname><given-names>BKK</given-names></name><name name-style="western"><surname>Prabowo</surname><given-names>RE</given-names></name><name name-style="western"><surname>Lee</surname><given-names>KS</given-names></name><name name-style="western"><surname>Chan</surname><given-names>TY</given-names></name></person-group> (<year>2009</year>) <source>Crustacean Fauna of Taiwan: Barnacles, Volume 1: <tp:taxon-name><tp:taxon-name-part taxon-name-part-type="infraclass">Cirripedia</tp:taxon-name-part></tp:taxon-name>: <tp:taxon-name><tp:taxon-name-part taxon-name-part-type="superorder">Thoracica</tp:taxon-name-part></tp:taxon-name> excluding the <tp:taxon-name><tp:taxon-name-part taxon-name-part-type="family">Pyrgomatidae</tp:taxon-name-part></tp:taxon-name> and <tp:taxon-name><tp:taxon-name-part taxon-name-part-type="subfamily">Acastinae</tp:taxon-name-part></tp:taxon-name>.</source><publisher-name>National Taiwan Ocean University</publisher-name>, <publisher-loc>Keelung</publisher-loc>, <size units="page">297 pp</size>.</mixed-citation></ref><ref id="B55"><mixed-citation xmlns:xlink="http://www.w3.org/1999/xlink" xlink:type="simple"><person-group><name name-style="western"><surname>Linnaeus</surname><given-names>C</given-names></name></person-group> (<year>1758</year>) <source>Systema naturae. Homiae.</source><publisher-name>Decima</publisher-name>, <publisher-loc>Reformata 1</publisher-loc>, <size units="page">824 pp</size>. <ext-link xlink:type="simple" ext-link-type="uri" xlink:href="https://www.biodiversitylibrary.org/page/726886">https://www.biodiversitylibrary.org/page/726886</ext-link></mixed-citation></ref><ref id="B48"><mixed-citation xmlns:xlink="http://www.w3.org/1999/xlink" xlink:type="simple"><person-group><name name-style="western"><surname>Jones</surname><given-names>DS</given-names></name><name name-style="western"><surname>Hosie</surname><given-names>AM</given-names></name></person-group> (<year>2016</year>) <article-title>A checklist of the barnacles (<tp:taxon-name><tp:taxon-name-part taxon-name-part-type="infraclass">Cirripedia</tp:taxon-name-part></tp:taxon-name>: <tp:taxon-name><tp:taxon-name-part taxon-name-part-type="superorder">Thoracica</tp:taxon-name-part></tp:taxon-name>) of Singapore and neighbouring waters. Raffles Bulletin of Zoology Supplement No.</article-title><volume>34</volume>: <fpage>241</fpage>–<lpage>311</lpage>.</mixed-citation></ref><ref id="B96"><mixed-citation xmlns:xlink="http://www.w3.org/1999/xlink" xlink:type="simple"><person-group><name name-style="western"><surname>Trivedi</surname><given-names>DJ</given-names></name><name name-style="western"><surname>Trivedi</surname><given-names>JN</given-names></name><name name-style="western"><surname>Soni</surname><given-names>GM</given-names></name><name name-style="western"><surname>Purohit</surname><given-names>BD</given-names></name><name name-style="western"><surname>Vachhrajani</surname><given-names>KD</given-names></name></person-group> (<year>2015</year>) <article-title>Crustacean fauna of Gujarat state of India: A review.</article-title><source>Electronic Journal of Environmental Sciences</source><volume>8</volume>: <fpage>23</fpage>–<lpage>31</lpage>.</mixed-citation></ref><ref id="B64"><mixed-citation xmlns:xlink="http://www.w3.org/1999/xlink" xlink:type="simple"><person-group><name name-style="western"><surname>Parmar</surname><given-names>HH</given-names></name><name name-style="western"><surname>Joshi</surname><given-names>DM</given-names></name><name name-style="western"><surname>Salvi</surname><given-names>H</given-names></name><name name-style="western"><surname>Kamboj</surname><given-names>RD</given-names></name></person-group> (<year>2018</year>) <article-title>Diversity and distribution of <tp:taxon-name><tp:taxon-name-part taxon-name-part-type="infraclass">Cirripedia</tp:taxon-name-part></tp:taxon-name> from Gujarat Coast, India.</article-title><source>International Journal of Scientific Research in Biological Sciences</source><volume>5</volume>: <fpage>25</fpage>–<lpage>29</lpage>. <ext-link xlink:type="simple" ext-link-type="doi" xlink:href="10.26438/ijsrbs/v5i5.2529">https://doi.org/10.26438/ijsrbs/v5i5.2529</ext-link></mixed-citation></ref><ref id="B49"><mixed-citation xmlns:xlink="http://www.w3.org/1999/xlink" xlink:type="simple"><person-group><name name-style="western"><surname>Karande</surname><given-names>AA</given-names></name><name name-style="western"><surname>Palekar</surname><given-names>VC</given-names></name></person-group> (<year>1966</year>) <article-title>The sessile Barnacles (<tp:taxon-name><tp:taxon-name-part taxon-name-part-type="infraclass">Cirripedia</tp:taxon-name-part></tp:taxon-name>) of the Bombay Coast.</article-title><source>Journal of Bombay Natural History Society</source><volume>63</volume>(<issue>1</issue>): <fpage>139</fpage>–<lpage>151</lpage>.</mixed-citation></ref><ref id="B60"><mixed-citation xmlns:xlink="http://www.w3.org/1999/xlink" xlink:type="simple"><person-group><name name-style="western"><surname>Nandakumar</surname><given-names>K</given-names></name></person-group> (<year>1990</year>) <source>Studies on Energy Content of Fouling Organisms with Special Reference to Sessile Barnacles.</source><publisher-name>Doctoral dissertation</publisher-name>, <publisher-loc>Goa University</publisher-loc>, <size units="page">237 pp</size>.</mixed-citation></ref><ref id="B52"><mixed-citation xmlns:xlink="http://www.w3.org/1999/xlink" xlink:type="simple"><person-group><name name-style="western"><surname>Krishnamoorthy</surname><given-names>P</given-names></name></person-group> (<year>2007</year>) Fauna of Chennai coast (Vol 1). Zoological Survey of India: 83–107.</mixed-citation></ref><ref id="B77"><mixed-citation xmlns:xlink="http://www.w3.org/1999/xlink" xlink:type="simple"><person-group><name name-style="western"><surname>Rao</surname><given-names>KS</given-names></name><name name-style="western"><surname>Balaji</surname><given-names>M</given-names></name></person-group> (<year>1988</year>) <article-title>Biological fouling at port Kakinada, Godavari estuary, India.</article-title> In: <person-group><name name-style="western"><surname>Thompson</surname><given-names>MF</given-names></name><name name-style="western"><surname>Sarojini</surname><given-names>R</given-names></name><name name-style="western"><surname>Nagabhushanam</surname><given-names>R</given-names></name></person-group> (<role>Eds</role>) <issue-title>Marine biodeterioration-advanced technique applicable to the Indian ocean.</issue-title><source>Oxford &amp; IBH publishing (P) Ltd, New Delhi</source>, <fpage>551</fpage>–<lpage>574</lpage>.</mixed-citation></ref><ref id="B66"><mixed-citation xmlns:xlink="http://www.w3.org/1999/xlink" xlink:type="simple"><person-group><name name-style="western"><surname>Pati</surname><given-names>SK</given-names></name><name name-style="western"><surname>Mahapatro</surname><given-names>D</given-names></name><name name-style="western"><surname>Singhsamant</surname><given-names>B</given-names></name><name name-style="western"><surname>Panigrahy</surname><given-names>RC</given-names></name></person-group> (<year>2009</year>) <article-title>Intertidal benthic fauna of Gopalpur, east coast of India.</article-title><source>Flora and Fauna</source><volume>15</volume>(<issue>2</issue>): <fpage>310</fpage>–<lpage>316</lpage>.</mixed-citation></ref><ref id="B63"><mixed-citation xmlns:xlink="http://www.w3.org/1999/xlink" xlink:type="simple"><person-group><name name-style="western"><surname>Nilsson-Cantell</surname><given-names>CA</given-names></name></person-group> (<year>1938</year>) <article-title>Cirripedes from the Indian ocean in the collection of the Indian Museum, Calcutta.</article-title><source>Memories of Indian Museum</source><volume>14</volume>: <fpage>1</fpage>–<lpage>81</lpage>.</mixed-citation></ref><ref id="B29"><mixed-citation xmlns:xlink="http://www.w3.org/1999/xlink" xlink:type="simple"><person-group><name name-style="western"><surname>Daniel</surname><given-names>A</given-names></name></person-group> (<year>1972</year>) Marine intertidal barnacles in the Indian Ocean. Marine survey division Zoological surveys of India 38(3/4): 179–189.</mixed-citation></ref></ref-list></tp:taxon-treatment>
