# Supplementary material for: Diversity of intertidal, epibiotic, and fouling barnacles (Cirripedia, Thoracica) from Gujarat, northwest India
Source: Zookeys. 2021 Mar 25;1026:143–78. doi: 10.3897/zookeys.1026.60733 (PMC8018942; doi:10.3897/zookeys.1026.60733)
Supplement: XML Treatment for Chelonibia testudinaria [file zookeys.1026.60733-treatment5.xml]

<!DOCTYPE tp:taxon-treatment
  PUBLIC "-//TaxonX//DTD Taxonomic Treatment Publishing DTD v0 20100105//EN" "tax-treatment-NSO.dtd">
<tp:taxon-treatment xmlns:tp="http://www.plazi.org/taxpub"><tp:treatment-meta><kwd-group><label>Taxon classification</label><kwd><named-content xmlns:xlink="http://www.w3.org/1999/xlink" content-type="kingdom">Animalia</named-content></kwd><kwd><named-content xmlns:xlink="http://www.w3.org/1999/xlink" content-type="order">Sessilia</named-content></kwd><kwd><named-content xmlns:xlink="http://www.w3.org/1999/xlink" content-type="family">Chelonibiidae</named-content></kwd></kwd-group><mixed-citation publication-type="journal"><person-group><name><surname>Trivedi</surname><given-names>Jigneshkumar N.</given-names></name><name><surname>Doshi</surname><given-names>Mahima</given-names></name><name><surname>Patel</surname><given-names>Krupal J.</given-names></name><name><surname>Chan</surname><given-names>Benny K.K.</given-names></name></person-group><article-title>Diversity of intertidal, epibiotic, and fouling barnacles (<tp:taxon-name><tp:taxon-name-part taxon-name-part-type="infraclass">Cirripedia</tp:taxon-name-part></tp:taxon-name>, <tp:taxon-name><tp:taxon-name-part taxon-name-part-type="superorder">Thoracica</tp:taxon-name-part></tp:taxon-name>) from Gujarat, northwest India</article-title><source>Zookeys</source><day>25</day><month>3</month><year>2021</year><volume>1026</volume><fpage>143</fpage><lpage>178</lpage><pub-id pub-id-type="doi">10.3897/zookeys.1026.60733</pub-id></mixed-citation></tp:treatment-meta><tp:nomenclature><tp:taxon-name><object-id xmlns:xlink="http://www.w3.org/1999/xlink" content-type="arpha" xlink:type="simple">DB0EAC8F-0D68-5F38-A56A-42153A8DD12B</object-id>
                  <tp:taxon-name-part taxon-name-part-type="genus" reg="Chelonibia">Chelonibia</tp:taxon-name-part>
                  <tp:taxon-name-part taxon-name-part-type="species" reg="testudinaria">testudinaria</tp:taxon-name-part>
                </tp:taxon-name><tp:taxon-authority>(Linnaeus, 1758)</tp:taxon-authority><xref ref-type="fig" rid="F2">Figures 2H, I</xref><xref ref-type="fig" rid="F8">, 8</xref></tp:nomenclature><tp:treatment-sec sec-type="material" id="SECID0ERVAG"><title>Examined material.</title><p>Two specimens (<abbrev xmlns:xlink="http://www.w3.org/1999/xlink" xlink:title="basal diameter" id="ABBRID0EXVAG" xlink:type="simple">BD</abbrev> 5.33 and 5.59 mm), <abbrev xmlns:xlink="http://www.w3.org/1999/xlink" content-type="institution" xlink:title="the Zoological Reference Collection" id="ABBRID0E2VAG" xlink:type="simple">LFSc.ZRC</abbrev>-159, on carapace of crab <italic><tp:taxon-name><tp:taxon-name-part taxon-name-part-type="genus" reg="Portunus">Portunus</tp:taxon-name-part> <tp:taxon-name-part taxon-name-part-type="species" reg="sanguinolentus">sanguinolentus</tp:taxon-name-part></tp:taxon-name></italic>, Kuda, Bhavnagar (<named-content xmlns:xlink="http://www.w3.org/1999/xlink" content-type="dwc:verbatimCoordinates" xlink:type="simple"><named-content content-type="geo-json" specific-use="{&#34;type&#34;:&#34;Point&#34;,&#34;coordinates&#34;:[72.306667,21.628333]}" id="NCID0EOWAG" xlink:type="simple">21°37.70'N, 72°18.40'E</named-content></named-content>), 17 April 2019, Gujarat, India, sandy shore, leg. J. Trivedi.</p></tp:treatment-sec><tp:treatment-sec sec-type="diagnosis" id="SECID0ETWAG"><title>Diagnosis.</title><p>Shell white, slightly conical and six-plated, radii board. Specimens living on turtles display oval-shaped depressions on radii of each shell plate. Specimens living on surfaces of decapods have a smooth outer surface, without any depressions on radii (Fig. <xref ref-type="fig" rid="F2">2I</xref>). Aperture large, scutum and tergum reduced, elongated rectangular in shape (Fig. <xref ref-type="fig" rid="F2">2I</xref>). Maxilla bilobed (Fig. <xref ref-type="fig" rid="F8">8A</xref>); maxillule feebly notched, cutting edge straight (Fig. <xref ref-type="fig" rid="F8">8B</xref>); mandible with five teeth, lower margin short (Fig. <xref ref-type="fig" rid="F8">8C–E</xref>). Mandibulatory palp elongated with rough edges (Fig. <xref ref-type="fig" rid="F8">8F</xref>). Labrum having cleft with numerous sharp teeth (Fig. <xref ref-type="fig" rid="F8">8G, H</xref>).</p><fig id="F8" position="float" orientation="portrait"><object-id xmlns:xlink="http://www.w3.org/1999/xlink" content-type="doi" xlink:type="simple">10.3897/zookeys.1026.60733.figure8</object-id><object-id xmlns:xlink="http://www.w3.org/1999/xlink" content-type="arpha" xlink:type="simple">A2A08BF4-B543-5B54-9269-2676E7C0FB9A</object-id><label>Figure 8.</label><caption><p><italic><tp:taxon-name><tp:taxon-name-part taxon-name-part-type="genus" reg="Chelonibia">Chelonibia</tp:taxon-name-part> <tp:taxon-name-part taxon-name-part-type="species" reg="testudinaria">testudinaria</tp:taxon-name-part></tp:taxon-name></italic> (Linnaeus, 1758), (<abbrev xmlns:xlink="http://www.w3.org/1999/xlink" xlink:title="basal diameter" id="ABBRID0EIYAG" xlink:type="simple">BD</abbrev>: 5.33 mm) <abbrev xmlns:xlink="http://www.w3.org/1999/xlink" content-type="institution" xlink:title="the Zoological Reference Collection" id="ABBRID0EMYAG" xlink:type="simple">LFSc.ZRC</abbrev>-159, Light Microscopy on mouth parts <bold>A</bold> maxilla <bold>B</bold> maxillule <bold>C</bold> mandible <bold>D</bold> close up on the inferior angle of mandible <bold>E</bold> close up on the teeth of mandible <bold>F</bold> mandibulatory palp <bold>G</bold> labrum <bold>H</bold> close up view on the cutting edge of labrum, showing the teeth. Scale bars in µm.</p></caption><graphic xmlns:xlink="http://www.w3.org/1999/xlink" xlink:href="zookeys-1026-143-g008.jpg" position="float" orientation="portrait" xlink:type="simple" id="oo_524639.jpg"><uri content-type="original_file" xlink:type="simple">https://binary.pensoft.net/fig/524639</uri></graphic></fig></tp:treatment-sec><tp:treatment-sec sec-type="remarks" id="SECID0EGZAG"><title>Remarks.</title><p>Previously, <italic><tp:taxon-name><tp:taxon-name-part taxon-name-part-type="genus" reg="Chelonibia">Chelonibia</tp:taxon-name-part></tp:taxon-name></italic> living on decapods were identified as <italic><tp:taxon-name><tp:taxon-name-part taxon-name-part-type="genus" reg="Chelonibia">C.</tp:taxon-name-part> <tp:taxon-name-part taxon-name-part-type="species" reg="patula">patula</tp:taxon-name-part></tp:taxon-name></italic> and <italic><tp:taxon-name><tp:taxon-name-part taxon-name-part-type="genus" reg="Chelonibia">Chelonibia</tp:taxon-name-part></tp:taxon-name></italic> living on sea turtles as <italic><tp:taxon-name><tp:taxon-name-part taxon-name-part-type="genus" reg="Chelonibia">C.</tp:taxon-name-part> <tp:taxon-name-part taxon-name-part-type="species" reg="testudinaria">testudinaria</tp:taxon-name-part></tp:taxon-name></italic>. <xref ref-type="bibr" rid="B21">Cheang et al. (2013)</xref> and <xref ref-type="bibr" rid="B105">Zardus et al. (2014)</xref> revealed there is no significant genetic difference between <italic><tp:taxon-name><tp:taxon-name-part taxon-name-part-type="genus" reg="Chelonibia">C.</tp:taxon-name-part> <tp:taxon-name-part taxon-name-part-type="species" reg="patula">patula</tp:taxon-name-part></tp:taxon-name></italic> and <italic><tp:taxon-name><tp:taxon-name-part taxon-name-part-type="genus" reg="Chelonibia">C.</tp:taxon-name-part> <tp:taxon-name-part taxon-name-part-type="species" reg="testudinaria">testudinaria</tp:taxon-name-part></tp:taxon-name></italic>, suggesting that these are the same species and their morphological differences are the result of phenotypic plasticity. We consider <italic><tp:taxon-name><tp:taxon-name-part taxon-name-part-type="genus" reg="Chelonibia">C.</tp:taxon-name-part> <tp:taxon-name-part taxon-name-part-type="species" reg="testudinaria">testudinaria</tp:taxon-name-part></tp:taxon-name></italic> as including two major morphs. The <italic><tp:taxon-name><tp:taxon-name-part taxon-name-part-type="genus" reg="Chelonibia"/><tp:taxon-name-part taxon-name-part-type="species" reg="patula">patula</tp:taxon-name-part></tp:taxon-name></italic> morph has a smooth white shell and lives mainly on decapods, while the <italic><tp:taxon-name><tp:taxon-name-part taxon-name-part-type="genus" reg="Chelonibia"/><tp:taxon-name-part taxon-name-part-type="species" reg="testudinaria">testudinaria</tp:taxon-name-part></tp:taxon-name></italic> morph has oval depressions on the radii and lives mainly on surfaces of turtles. Dwarf males are often housed in these depressions on the <italic><tp:taxon-name><tp:taxon-name-part taxon-name-part-type="genus" reg="Chelonibia"/><tp:taxon-name-part taxon-name-part-type="species" reg="testudinaria">testudinaria</tp:taxon-name-part></tp:taxon-name></italic> morph (<xref ref-type="bibr" rid="B104">Zardus and Hadfield 2004</xref>; <xref ref-type="bibr" rid="B27">Collareta 2020</xref>).</p></tp:treatment-sec><tp:treatment-sec sec-type="distribution" id="SECID0E63AG"><title>Worldwide distribution.</title><p><italic><tp:taxon-name><tp:taxon-name-part taxon-name-part-type="genus" reg="Chelonibia">Chelonibia</tp:taxon-name-part> <tp:taxon-name-part taxon-name-part-type="species" reg="testudinaria">testudinaria</tp:taxon-name-part></tp:taxon-name></italic> has been recorded in the Atlantic Ocean, Pacific Ocean and the Mediterranean Sea (<xref ref-type="bibr" rid="B65">Pasternak et al. 2002</xref>; <xref ref-type="bibr" rid="B79">Rawson et al. 2003</xref>) including Greece (<xref ref-type="bibr" rid="B50">Kitsos et al. 2003</xref>, <xref ref-type="bibr" rid="B51">2005</xref>), Israel (<xref ref-type="bibr" rid="B65">Pasternak et al. 2002</xref>), Italy (Relini 1980; <xref ref-type="bibr" rid="B35">Frazier and Margaritoulis 1990</xref>), and Turkey (<xref ref-type="bibr" rid="B6">Bakir et al. 2010</xref>). Further records included Australia (<xref ref-type="bibr" rid="B48">Jones and Hosie 2016</xref>), Pakistan (<xref ref-type="bibr" rid="B45">Javed and Mustaquim 1994</xref>), and India (<xref ref-type="bibr" rid="B52">Krishnamoorthy 2007</xref>).</p></tp:treatment-sec><tp:treatment-sec sec-type="distribution" id="SECID0EY5AG"><title>Distribution in India.</title><p>This species has been reported from Gujarat (Frazier 1990; present study), Maharashtra (<xref ref-type="bibr" rid="B100">Wagh and Bal 1974</xref>), Kerala (Pillai 1958), Lakshadweep Islands (<xref ref-type="bibr" rid="B38">Hayashi 2013</xref>), Tamil Nadu (<xref ref-type="bibr" rid="B28">Daniel 1956</xref>; <xref ref-type="bibr" rid="B52">Krishnamoorthy 2007</xref>), Andhra Pradesh (<xref ref-type="bibr" rid="B63">Nilsson-Cantell 1938</xref>), Pulicat lake (<xref ref-type="bibr" rid="B30">Daniel 1981</xref>), Odisha (formerly Orissa) (<xref ref-type="bibr" rid="B63">Nilsson-Cantell 1938</xref>), west Bengal (<xref ref-type="bibr" rid="B30">Daniel 1981</xref>), and Andaman and Nicobar Islands (<xref ref-type="bibr" rid="B63">Nilsson-Cantell 1938</xref>).</p></tp:treatment-sec><tp:treatment-sec><!--Section generated to contain objects referenced in tp:taxon-treatment.--><fig id="F2" position="float" orientation="portrait"><object-id xmlns:xlink="http://www.w3.org/1999/xlink" content-type="doi" xlink:type="simple">10.3897/zookeys.1026.60733.figure2</object-id><object-id xmlns:xlink="http://www.w3.org/1999/xlink" content-type="arpha" xlink:type="simple">EE6D8C8F-5B20-57C0-95F9-916FDEBF4CAC</object-id><label>Figure 2.</label><caption><p>Gujarat barnacles <bold>A</bold><italic><tp:taxon-name><tp:taxon-name-part taxon-name-part-type="genus" reg="Striatobalanus">Striatobalanus</tp:taxon-name-part> <tp:taxon-name-part taxon-name-part-type="species" reg="tenuis">tenuis</tp:taxon-name-part></tp:taxon-name></italic> (Hoek, 1883) on gastropod shell (<italic><tp:taxon-name><tp:taxon-name-part taxon-name-part-type="genus" reg="Murex">Murex</tp:taxon-name-part> <tp:taxon-name-part taxon-name-part-type="species" reg="ternispina">ternispina</tp:taxon-name-part></tp:taxon-name></italic> Lamarck, 1822) <bold>B</bold> top view of <italic><tp:taxon-name><tp:taxon-name-part taxon-name-part-type="genus" reg="Striatobalanus">Striatobalanus</tp:taxon-name-part> <tp:taxon-name-part taxon-name-part-type="species" reg="tenuis">tenuis</tp:taxon-name-part></tp:taxon-name></italic> (<abbrev xmlns:xlink="http://www.w3.org/1999/xlink" xlink:title="basal diameter" id="ABBRID0E4FAE" xlink:type="simple">BD</abbrev>: 11.28 mm) <abbrev xmlns:xlink="http://www.w3.org/1999/xlink" content-type="institution" xlink:title="the Zoological Reference Collection" id="ABBRID0EBGAE" xlink:type="simple">LFSc.ZRC</abbrev>-157 <bold>C</bold> external and internal view of scutum and tergum <bold>D</bold><italic><tp:taxon-name><tp:taxon-name-part taxon-name-part-type="genus" reg="Megabalanus">Megabalanus</tp:taxon-name-part> <tp:taxon-name-part taxon-name-part-type="species" reg="tintinnabulum">tintinnabulum</tp:taxon-name-part></tp:taxon-name></italic> on shores <abbrev xmlns:xlink="http://www.w3.org/1999/xlink" content-type="institution" xlink:title="the Zoological Reference Collection" id="ABBRID0EVGAE" xlink:type="simple">LFSc.ZRC</abbrev>-182 <bold>E</bold> external and internal view of scutum and tergum <bold>F</bold><italic><tp:taxon-name><tp:taxon-name-part taxon-name-part-type="genus" reg="Amphibalanus">Amphibalanus</tp:taxon-name-part> <tp:taxon-name-part taxon-name-part-type="species" reg="amphitrite">amphitrite</tp:taxon-name-part></tp:taxon-name></italic> (Darwin, 1854), top view, (<abbrev xmlns:xlink="http://www.w3.org/1999/xlink" xlink:title="basal diameter" id="ABBRID0EJHAE" xlink:type="simple">BD</abbrev>: 12.38 mm) <abbrev xmlns:xlink="http://www.w3.org/1999/xlink" content-type="institution" xlink:title="the Zoological Reference Collection" id="ABBRID0ENHAE" xlink:type="simple">LFSc.ZRC</abbrev>-181, external and internal views of scutum and tergum <bold>G</bold><italic><tp:taxon-name><tp:taxon-name-part taxon-name-part-type="genus" reg="Amphibalanus">Amphibalanus</tp:taxon-name-part> <tp:taxon-name-part taxon-name-part-type="species" reg="reticulatus">reticulatus</tp:taxon-name-part></tp:taxon-name></italic> (Utinomi, 1967), top view, (<abbrev xmlns:xlink="http://www.w3.org/1999/xlink" xlink:title="basal diameter" id="ABBRID0E6HAE" xlink:type="simple">BD</abbrev>: 14.99 mm) <abbrev xmlns:xlink="http://www.w3.org/1999/xlink" content-type="institution" xlink:title="the Zoological Reference Collection" id="ABBRID0EDIAE" xlink:type="simple">LFSc.ZRC</abbrev>-158, external and internal views of scutum and tergum <bold>H</bold><italic><tp:taxon-name><tp:taxon-name-part taxon-name-part-type="genus" reg="Chelonibia">Chelonibia</tp:taxon-name-part> <tp:taxon-name-part taxon-name-part-type="species" reg="testudinaria">testudinaria</tp:taxon-name-part></tp:taxon-name></italic> (Linnaeus, 1758) on crab <italic><tp:taxon-name><tp:taxon-name-part taxon-name-part-type="genus" reg="Portunus">Portunus</tp:taxon-name-part> <tp:taxon-name-part taxon-name-part-type="species" reg="sanguinolentus">sanguinolentus</tp:taxon-name-part></tp:taxon-name></italic><bold>I</bold><italic><tp:taxon-name><tp:taxon-name-part taxon-name-part-type="genus" reg="Chelonibia">Chelonibia</tp:taxon-name-part> <tp:taxon-name-part taxon-name-part-type="species" reg="testudinaria">testudinaria</tp:taxon-name-part></tp:taxon-name></italic> (Linnaeus, 1758), top view (<abbrev xmlns:xlink="http://www.w3.org/1999/xlink" xlink:title="basal diameter" id="ABBRID0ENJAE" xlink:type="simple">BD</abbrev>: 5.33 mm) <abbrev xmlns:xlink="http://www.w3.org/1999/xlink" content-type="institution" xlink:title="the Zoological Reference Collection" id="ABBRID0ERJAE" xlink:type="simple">LFSc.ZRC</abbrev>-159, internal view of scutum and tergum <bold>J</bold><italic><tp:taxon-name><tp:taxon-name-part taxon-name-part-type="genus" reg="Lepas">Lepas</tp:taxon-name-part> <tp:taxon-name-part taxon-name-part-type="species" reg="anatifera">anatifera</tp:taxon-name-part></tp:taxon-name></italic> Linnaeus, 1758, (<abbrev xmlns:xlink="http://www.w3.org/1999/xlink" xlink:title="capitulum length" id="ABBRID0EDKAE" xlink:type="simple">CL</abbrev>: 16.39 mm) <abbrev xmlns:xlink="http://www.w3.org/1999/xlink" content-type="institution" xlink:title="the Zoological Reference Collection" id="ABBRID0EHKAE" xlink:type="simple">LFSc.ZRC</abbrev>-162, a. Side view of capitulum <bold>K</bold><italic><tp:taxon-name><tp:taxon-name-part taxon-name-part-type="genus" reg="Lepas">Lepas</tp:taxon-name-part> <tp:taxon-name-part taxon-name-part-type="species" reg="anserifera">anserifera</tp:taxon-name-part></tp:taxon-name></italic> Linnaeus, 1758, (<abbrev xmlns:xlink="http://www.w3.org/1999/xlink" xlink:title="capitulum length" id="ABBRID0EZKAE" xlink:type="simple">CL</abbrev>: 16.28 mm) <abbrev xmlns:xlink="http://www.w3.org/1999/xlink" content-type="institution" xlink:title="the Zoological Reference Collection" id="ABBRID0E4KAE" xlink:type="simple">LFSc.ZRC</abbrev>-183, Side view of capitulum.</p></caption><graphic xmlns:xlink="http://www.w3.org/1999/xlink" xlink:href="zookeys-1026-143-g002.jpg" position="float" orientation="portrait" xlink:type="simple" id="oo_524633.jpg"><uri content-type="original_file" xlink:type="simple">https://binary.pensoft.net/fig/524633</uri></graphic></fig></tp:treatment-sec><ref-list><ref id="B21"><mixed-citation xmlns:xlink="http://www.w3.org/1999/xlink" xlink:type="simple"><person-group><name name-style="western"><surname>Cheang</surname><given-names>CC</given-names></name><name name-style="western"><surname>Tsang</surname><given-names>LM</given-names></name><name name-style="western"><surname>Chu</surname><given-names>KH</given-names></name><name name-style="western"><surname>Cheng</surname><given-names>IJ</given-names></name><name name-style="western"><surname>Chan</surname><given-names>BKK</given-names></name></person-group> (<year>2013</year>) Host-specific phenotypic plasticity of the turtle barnacle <italic><tp:taxon-name><tp:taxon-name-part taxon-name-part-type="genus">Chelonibia</tp:taxon-name-part> <tp:taxon-name-part taxon-name-part-type="species">testudinaria</tp:taxon-name-part></tp:taxon-name></italic>: a widespread generalist rather than a specialist. PLoS ONE 8(3): e57592. <ext-link xlink:type="simple" ext-link-type="doi" xlink:href="10.1371/journal.pone.0057592">https://doi.org/10.1371/journal.pone.0057592</ext-link></mixed-citation></ref><ref id="B105"><mixed-citation xmlns:xlink="http://www.w3.org/1999/xlink" xlink:type="simple"><person-group><name name-style="western"><surname>Zardus</surname><given-names>JD</given-names></name><name name-style="western"><surname>Lake</surname><given-names>DT</given-names></name><name name-style="western"><surname>Fric</surname><given-names>MG</given-names></name><name name-style="western"><surname>Rawson</surname><given-names>PD</given-names></name></person-group> (<year>2014</year>) <article-title>Deconstructing an assemblage of “turtle” barnacles: species assignments and fickle fidelity in <italic><tp:taxon-name><tp:taxon-name-part taxon-name-part-type="genus">Chelonibia</tp:taxon-name-part></tp:taxon-name></italic>.</article-title><source>Marine biology</source><volume>161</volume>(<issue>1</issue>): <fpage>45</fpage>–<lpage>59</lpage>. <ext-link xlink:type="simple" ext-link-type="doi" xlink:href="10.1007/s00227-013-2312-7">https://doi.org/10.1007/s00227-013-2312-7</ext-link></mixed-citation></ref><ref id="B104"><mixed-citation xmlns:xlink="http://www.w3.org/1999/xlink" xlink:type="simple"><person-group><name name-style="western"><surname>Zardus</surname><given-names>JD</given-names></name><name name-style="western"><surname>Hadfield</surname><given-names>M</given-names></name></person-group> (<year>2004</year>) <article-title>Larval development and complemental males in <italic><tp:taxon-name><tp:taxon-name-part taxon-name-part-type="genus">Chelonibia</tp:taxon-name-part> <tp:taxon-name-part taxon-name-part-type="species">testudinaria</tp:taxon-name-part></tp:taxon-name></italic>, a barnacle commensal with sea turtles.</article-title><source>Journal of Crustacean Biology</source><volume>24</volume>: <fpage>409</fpage>–<lpage>421</lpage>. <ext-link xlink:type="simple" ext-link-type="doi" xlink:href="10.1651/C-2476">https://doi.org/10.1651/C-2476</ext-link></mixed-citation></ref><ref id="B27"><mixed-citation xmlns:xlink="http://www.w3.org/1999/xlink" xlink:type="simple"><person-group><name name-style="western"><surname>Collareta</surname><given-names>A</given-names></name></person-group> (<year>2020</year>) Discovery of complemental males in a Pliocene accumulation of <italic><tp:taxon-name><tp:taxon-name-part taxon-name-part-type="genus">Chelonibia</tp:taxon-name-part> <tp:taxon-name-part taxon-name-part-type="species">testudinaria</tp:taxon-name-part></tp:taxon-name></italic> (Linnaeus, 1758), with some notes on the evolution of androdioecy in turtle barnacles, Neues Jahrbuch für Geologie und Paläontologie-Abhandlungen 297: 193–203. <ext-link xlink:type="simple" ext-link-type="doi" xlink:href="10.1127/njgpa/2020/0920">https://doi.org/10.1127/njgpa/2020/0920</ext-link></mixed-citation></ref><ref id="B65"><mixed-citation xmlns:xlink="http://www.w3.org/1999/xlink" xlink:type="simple"><person-group><name name-style="western"><surname>Pasternak</surname><given-names>Z</given-names></name><name name-style="western"><surname>Abelsono</surname><given-names>A</given-names></name><name name-style="western"><surname>Achituv</surname><given-names>Y</given-names></name></person-group> (<year>2002</year>) <article-title>Orientation of <italic><tp:taxon-name><tp:taxon-name-part taxon-name-part-type="genus">Chelonibia</tp:taxon-name-part> <tp:taxon-name-part taxon-name-part-type="species">patula</tp:taxon-name-part></tp:taxon-name></italic> (<tp:taxon-name><tp:taxon-name-part taxon-name-part-type="subphylum">Crustacea</tp:taxon-name-part></tp:taxon-name>: <tp:taxon-name><tp:taxon-name-part taxon-name-part-type="infraclass">Cirripedia</tp:taxon-name-part></tp:taxon-name>) on the carapace of its crab host is determined by the feeding mechanism of the adult barnacles.</article-title><source>Journal of the Marine Biological Association of the United Kingdom</source><volume>82</volume>: <fpage>583</fpage>–<lpage>588</lpage>. <ext-link xlink:type="simple" ext-link-type="doi" xlink:href="10.1017/S002531540200591X">https://doi.org/10.1017/S002531540200591X</ext-link></mixed-citation></ref><ref id="B79"><mixed-citation xmlns:xlink="http://www.w3.org/1999/xlink" xlink:type="simple"><person-group><name name-style="western"><surname>Rawson</surname><given-names>PD</given-names></name><name name-style="western"><surname>Macnamee</surname><given-names>R</given-names></name><name name-style="western"><surname>Frick</surname><given-names>MG</given-names></name><name name-style="western"><surname>Williams</surname><given-names>KL</given-names></name></person-group> (<year>2003</year>) <article-title>Phylogeography of the coronulid barnacle, <italic><tp:taxon-name><tp:taxon-name-part taxon-name-part-type="genus">Chelonibia</tp:taxon-name-part> <tp:taxon-name-part taxon-name-part-type="species">testudinaria</tp:taxon-name-part></tp:taxon-name></italic>, from loggerhead sea turtles, <italic><tp:taxon-name><tp:taxon-name-part taxon-name-part-type="genus">Caretta</tp:taxon-name-part></tp:taxon-name></italic>.</article-title><source>Molecular Ecology</source><volume>12</volume>: <fpage>2697</fpage>–<lpage>2706</lpage>. <ext-link xlink:type="simple" ext-link-type="doi" xlink:href="10.1046/j.1365-294X.2003.01940.x">https://doi.org/10.1046/j.1365-294X.2003.01940.x</ext-link></mixed-citation></ref><ref id="B50"><mixed-citation xmlns:xlink="http://www.w3.org/1999/xlink" xlink:type="simple"><person-group><name name-style="western"><surname>Kitsos</surname><given-names>MS</given-names></name><name name-style="western"><surname>Christodoulou</surname><given-names>M</given-names></name><name name-style="western"><surname>Kalpakis</surname><given-names>S</given-names></name><name name-style="western"><surname>Noidou</surname><given-names>M</given-names></name><name name-style="western"><surname>Koukouras</surname><given-names>A</given-names></name></person-group> (<year>2003</year>) <article-title><tp:taxon-name><tp:taxon-name-part taxon-name-part-type="infraclass">Cirripedia</tp:taxon-name-part></tp:taxon-name><tp:taxon-name><tp:taxon-name-part taxon-name-part-type="superorder">Thoracica</tp:taxon-name-part></tp:taxon-name> associated with <italic><tp:taxon-name><tp:taxon-name-part taxon-name-part-type="genus">Caretta</tp:taxon-name-part> <tp:taxon-name-part taxon-name-part-type="species">caretta</tp:taxon-name-part></tp:taxon-name></italic> (Linnaeus, 1758) in the northern Aegean Sea.</article-title><source>Crustaceana-International Journal of Crustacean Research</source><volume>76</volume>(<issue>4</issue>): <fpage>403</fpage>–<lpage>410</lpage>. <ext-link xlink:type="simple" ext-link-type="doi" xlink:href="10.1163/156854003322033816">https://doi.org/10.1163/156854003322033816</ext-link></mixed-citation></ref><ref id="B51"><mixed-citation xmlns:xlink="http://www.w3.org/1999/xlink" xlink:type="simple"><person-group><name name-style="western"><surname>Kitsos</surname><given-names>MS</given-names></name><name name-style="western"><surname>Christodoulou</surname><given-names>M</given-names></name><name name-style="western"><surname>Arvanitidia</surname><given-names>C</given-names></name><name name-style="western"><surname>Mavidis</surname><given-names>M</given-names></name><name name-style="western"><surname>Kirmitzoglou</surname><given-names>I</given-names></name><name name-style="western"><surname>Koukouras</surname><given-names>A</given-names></name></person-group> (<year>2005</year>) <article-title>Composition of the organismic assemblage associated with <italic><tp:taxon-name><tp:taxon-name-part taxon-name-part-type="genus">Caretta</tp:taxon-name-part> <tp:taxon-name-part taxon-name-part-type="species">caretta</tp:taxon-name-part></tp:taxon-name></italic>.</article-title><source>Journal of the Marine Biological Association of the United Kingdom</source><volume>85</volume>: <fpage>257</fpage>–<lpage>261</lpage>. <ext-link xlink:type="simple" ext-link-type="doi" xlink:href="10.1017/S0025315405011136h">https://doi.org/10.1017/S0025315405011136h</ext-link></mixed-citation></ref><ref id="B35"><mixed-citation xmlns:xlink="http://www.w3.org/1999/xlink" xlink:type="simple"><person-group><name name-style="western"><surname>Frazier</surname><given-names>JG</given-names></name><name name-style="western"><surname>Margaritoulis</surname><given-names>D</given-names></name></person-group> (<year>1990</year>) <article-title>The occurrence of the barnacle, <italic><tp:taxon-name><tp:taxon-name-part taxon-name-part-type="genus">Chelonibia</tp:taxon-name-part> <tp:taxon-name-part taxon-name-part-type="species">patula</tp:taxon-name-part></tp:taxon-name></italic> (Ranzani, 1818), on an inanimate substratum (<tp:taxon-name><tp:taxon-name-part taxon-name-part-type="infraclass">Cirripedia</tp:taxon-name-part></tp:taxon-name>, <tp:taxon-name><tp:taxon-name-part taxon-name-part-type="superorder">Thoracica</tp:taxon-name-part></tp:taxon-name>).</article-title><source>Crustaceana</source><volume>59</volume>(<issue>2</issue>): <fpage>213</fpage>–<lpage>218</lpage>. <ext-link xlink:type="simple" ext-link-type="doi" xlink:href="10.1163/156854090X00688">https://doi.org/10.1163/156854090X00688</ext-link></mixed-citation></ref><ref id="B6"><mixed-citation xmlns:xlink="http://www.w3.org/1999/xlink" xlink:type="simple"><person-group><name name-style="western"><surname>Bakır</surname><given-names>K</given-names></name><name name-style="western"><surname>Özcan</surname><given-names>T</given-names></name><name name-style="western"><surname>Katağan</surname><given-names>T</given-names></name></person-group> (<year>2010</year>) <article-title>On the occurrence of <italic><tp:taxon-name><tp:taxon-name-part taxon-name-part-type="genus">Chelonibia</tp:taxon-name-part> <tp:taxon-name-part taxon-name-part-type="species">patula</tp:taxon-name-part></tp:taxon-name></italic> (<tp:taxon-name><tp:taxon-name-part taxon-name-part-type="infraclass">Cirripedia</tp:taxon-name-part></tp:taxon-name>) on the coasts of Turkey.</article-title><source>Marine Biodiversity Records</source><volume>3</volume>: <fpage>1</fpage>–<lpage>2</lpage>. <ext-link xlink:type="simple" ext-link-type="doi" xlink:href="10.1017/S1755267210000734">https://doi.org/10.1017/S1755267210000734</ext-link></mixed-citation></ref><ref id="B48"><mixed-citation xmlns:xlink="http://www.w3.org/1999/xlink" xlink:type="simple"><person-group><name name-style="western"><surname>Jones</surname><given-names>DS</given-names></name><name name-style="western"><surname>Hosie</surname><given-names>AM</given-names></name></person-group> (<year>2016</year>) <article-title>A checklist of the barnacles (<tp:taxon-name><tp:taxon-name-part taxon-name-part-type="infraclass">Cirripedia</tp:taxon-name-part></tp:taxon-name>: <tp:taxon-name><tp:taxon-name-part taxon-name-part-type="superorder">Thoracica</tp:taxon-name-part></tp:taxon-name>) of Singapore and neighbouring waters. Raffles Bulletin of Zoology Supplement No.</article-title><volume>34</volume>: <fpage>241</fpage>–<lpage>311</lpage>.</mixed-citation></ref><ref id="B45"><mixed-citation xmlns:xlink="http://www.w3.org/1999/xlink" xlink:type="simple"><person-group><name name-style="western"><surname>Javed</surname><given-names>M</given-names></name><name name-style="western"><surname>Mustaquim</surname><given-names>J</given-names></name></person-group> (<year>1994</year>) <article-title>New record of an acorn barnacle, <italic><tp:taxon-name><tp:taxon-name-part taxon-name-part-type="genus">Chelonibia</tp:taxon-name-part> <tp:taxon-name-part taxon-name-part-type="species">patula</tp:taxon-name-part></tp:taxon-name></italic> (<tp:taxon-name><tp:taxon-name-part taxon-name-part-type="infraclass">Cirripedia</tp:taxon-name-part></tp:taxon-name>, <tp:taxon-name><tp:taxon-name-part taxon-name-part-type="superorder">Thoracica</tp:taxon-name-part></tp:taxon-name>) from Pakistan.</article-title><source>Crustaceana</source><volume>66</volume>(<issue>1</issue>): <fpage>124</fpage>–<lpage>126</lpage>. <ext-link xlink:type="simple" ext-link-type="doi" xlink:href="10.1163/156854094X00224">https://doi.org/10.1163/156854094X00224</ext-link></mixed-citation></ref><ref id="B52"><mixed-citation xmlns:xlink="http://www.w3.org/1999/xlink" xlink:type="simple"><person-group><name name-style="western"><surname>Krishnamoorthy</surname><given-names>P</given-names></name></person-group> (<year>2007</year>) Fauna of Chennai coast (Vol 1). Zoological Survey of India: 83–107.</mixed-citation></ref><ref id="B100"><mixed-citation xmlns:xlink="http://www.w3.org/1999/xlink" xlink:type="simple"><person-group><name name-style="western"><surname>Wagh</surname><given-names>AB</given-names></name><name name-style="western"><surname>Bal</surname><given-names>DV</given-names></name></person-group> (<year>1974</year>) <article-title>Observation on systematics of sessile barnacles from India.</article-title><source>Current Science</source><volume>38</volume>(<issue>14</issue>): <fpage>344</fpage>–<lpage>345</lpage>.</mixed-citation></ref><ref id="B38"><mixed-citation xmlns:xlink="http://www.w3.org/1999/xlink" xlink:type="simple"><person-group><name name-style="western"><surname>Hayashi</surname><given-names>R</given-names></name></person-group> (<year>2013</year>) <article-title>A checklist of turtle and whale barnacles (<tp:taxon-name><tp:taxon-name-part taxon-name-part-type="infraclass">Cirripedia</tp:taxon-name-part></tp:taxon-name>: <tp:taxon-name><tp:taxon-name-part taxon-name-part-type="superorder">Thoracica</tp:taxon-name-part></tp:taxon-name>: <tp:taxon-name><tp:taxon-name-part taxon-name-part-type="superfamily">Coronuloidea</tp:taxon-name-part></tp:taxon-name>).</article-title><source>Journal of the Marine Biological Association of the United Kingdom</source><volume>93</volume>(<issue>1</issue>): <fpage>143</fpage>–<lpage>182</lpage>. <ext-link xlink:type="simple" ext-link-type="doi" xlink:href="10.1017/S0025315412000847">https://doi.org/10.1017/S0025315412000847</ext-link></mixed-citation></ref><ref id="B28"><mixed-citation xmlns:xlink="http://www.w3.org/1999/xlink" xlink:type="simple"><person-group><name name-style="western"><surname>Daniel</surname><given-names>A</given-names></name></person-group> (<year>1956</year>) <article-title>The <tp:taxon-name><tp:taxon-name-part taxon-name-part-type="infraclass">Cirripedia</tp:taxon-name-part></tp:taxon-name> of the Madras Coast.</article-title><source>Bulletin of Madras Government Museum New Series of Natural History Section</source><volume>6</volume>(<issue>2</issue>): <fpage>1</fpage>–<lpage>40</lpage>. [pls I–X.]</mixed-citation></ref><ref id="B63"><mixed-citation xmlns:xlink="http://www.w3.org/1999/xlink" xlink:type="simple"><person-group><name name-style="western"><surname>Nilsson-Cantell</surname><given-names>CA</given-names></name></person-group> (<year>1938</year>) <article-title>Cirripedes from the Indian ocean in the collection of the Indian Museum, Calcutta.</article-title><source>Memories of Indian Museum</source><volume>14</volume>: <fpage>1</fpage>–<lpage>81</lpage>.</mixed-citation></ref><ref id="B30"><mixed-citation xmlns:xlink="http://www.w3.org/1999/xlink" xlink:type="simple"><person-group><name name-style="western"><surname>Daniel</surname><given-names>A</given-names></name></person-group> (<year>1981</year>) <article-title>Distribution pattern of barnacles (<tp:taxon-name><tp:taxon-name-part taxon-name-part-type="subphylum">Crustacea</tp:taxon-name-part></tp:taxon-name>: <tp:taxon-name><tp:taxon-name-part taxon-name-part-type="infraclass">Cirripedia</tp:taxon-name-part></tp:taxon-name>) in estuarine systems of India.</article-title><source>Bulletin of Zoological Survey of India</source><volume>4</volume>(<issue>2</issue>): <fpage>173</fpage>–<lpage>179</lpage>.</mixed-citation></ref></ref-list></tp:taxon-treatment>
