# Supplementary material for: Diversity of intertidal, epibiotic, and fouling barnacles (Cirripedia, Thoracica) from Gujarat, northwest India
Source: Zookeys. 2021 Mar 25;1026:143–78. doi: 10.3897/zookeys.1026.60733 (PMC8018942; doi:10.3897/zookeys.1026.60733)
Supplement: XML Treatment for Tetraclita ehsani [file zookeys.1026.60733-treatment6.xml]

<!DOCTYPE tp:taxon-treatment
  PUBLIC "-//TaxonX//DTD Taxonomic Treatment Publishing DTD v0 20100105//EN" "tax-treatment-NSO.dtd">
<tp:taxon-treatment xmlns:tp="http://www.plazi.org/taxpub"><tp:treatment-meta><kwd-group><label>Taxon classification</label><kwd><named-content xmlns:xlink="http://www.w3.org/1999/xlink" content-type="kingdom">Animalia</named-content></kwd><kwd><named-content xmlns:xlink="http://www.w3.org/1999/xlink" content-type="order">Sessilia</named-content></kwd><kwd><named-content xmlns:xlink="http://www.w3.org/1999/xlink" content-type="family">Tetraclitidae</named-content></kwd></kwd-group><mixed-citation publication-type="journal"><person-group><name><surname>Trivedi</surname><given-names>Jigneshkumar N.</given-names></name><name><surname>Doshi</surname><given-names>Mahima</given-names></name><name><surname>Patel</surname><given-names>Krupal J.</given-names></name><name><surname>Chan</surname><given-names>Benny K.K.</given-names></name></person-group><article-title>Diversity of intertidal, epibiotic, and fouling barnacles (<tp:taxon-name><tp:taxon-name-part taxon-name-part-type="infraclass">Cirripedia</tp:taxon-name-part></tp:taxon-name>, <tp:taxon-name><tp:taxon-name-part taxon-name-part-type="superorder">Thoracica</tp:taxon-name-part></tp:taxon-name>) from Gujarat, northwest India</article-title><source>Zookeys</source><day>25</day><month>3</month><year>2021</year><volume>1026</volume><fpage>143</fpage><lpage>178</lpage><pub-id pub-id-type="doi">10.3897/zookeys.1026.60733</pub-id></mixed-citation></tp:treatment-meta><tp:nomenclature><tp:taxon-name><object-id xmlns:xlink="http://www.w3.org/1999/xlink" content-type="arpha" xlink:type="simple">9EFFF361-76C6-5187-8B4F-5CB24EDB5C03</object-id>
                  <tp:taxon-name-part taxon-name-part-type="genus" reg="Tetraclita">Tetraclita</tp:taxon-name-part>
                  <tp:taxon-name-part taxon-name-part-type="species" reg="ehsani">ehsani</tp:taxon-name-part>
                </tp:taxon-name><tp:taxon-authority>Shahdadi, Chan &amp; Sari, 2011</tp:taxon-authority><xref ref-type="fig" rid="F3">Figures 3A, B</xref><xref ref-type="fig" rid="F9">, 9</xref></tp:nomenclature><tp:treatment-sec sec-type="material" id="SECID0ENCBG"><title>Examined material.</title><p>Five specimens (<abbrev xmlns:xlink="http://www.w3.org/1999/xlink" xlink:title="basal diameter" id="ABBRID0ETCBG" xlink:type="simple">BD</abbrev>: 8.37–16.58 mm), <abbrev xmlns:xlink="http://www.w3.org/1999/xlink" content-type="institution" xlink:title="the Zoological Reference Collection" id="ABBRID0EXCBG" xlink:type="simple">LFSc.ZRC</abbrev>-184, Sutrapada, Gir Somnath district (<named-content xmlns:xlink="http://www.w3.org/1999/xlink" content-type="dwc:verbatimCoordinates" xlink:type="simple"><named-content content-type="geo-json" specific-use="{&#34;type&#34;:&#34;Point&#34;,&#34;coordinates&#34;:[70.474444,20.839722]}" id="NCID0E6CBG" xlink:type="simple">20°50'23"N, 70°28'28"E</named-content></named-content>), 22 December 2019, Gujarat, India, rocky shore, leg. K. Patel.</p></tp:treatment-sec><tp:treatment-sec sec-type="diagnosis" id="SECID0EEDBG"><title>Diagnosis</title><p><bold>(modified from <xref ref-type="bibr" rid="B88">Shahdadi et al. 2011</xref>).</bold> Shell four-plated, conical, pink (Fig. <xref ref-type="fig" rid="F3">3A</xref>). Scutum and tergum white. Scutum narrow, external surface bearing faint horizontal striations, 1.5 × higher than wide, adductor muscle pit shallow, seven distinct rostral and four–six lateral depressor crests (Fig. <xref ref-type="fig" rid="F3">3B</xref>). Tergum long and narrow with ten definite depressor crests, spur long and narrow (Fig. <xref ref-type="fig" rid="F3">3B</xref>). Maxilla bilobed and setae present on both the lobes (Fig. <xref ref-type="fig" rid="F9">9A</xref>). Maxillule notched with two large and four small simple setae above notch (Fig. <xref ref-type="fig" rid="F9">9B</xref>). Mandible with five teeth excluding the inferior angle, 1<sup>st</sup> tooth separated from the remaining teeth, 2<sup>nd</sup> and 4<sup>th</sup> teeth bidentate, 3<sup>rd</sup> teeth tridentate, 5<sup>th</sup> tooth small and located close to the 4<sup>th</sup> tooth (Fig. <xref ref-type="fig" rid="F9">9C–E</xref>). Mandibulatory palps elongated, superior margin bearing setae (Fig. <xref ref-type="fig" rid="F9">9F</xref>). Labrum notched, notch shallow, four erect large teeth on each side of the cutting edge (Fig. <xref ref-type="fig" rid="F9">9G, H</xref>).</p><fig id="F9" position="float" orientation="portrait"><object-id xmlns:xlink="http://www.w3.org/1999/xlink" content-type="doi" xlink:type="simple">10.3897/zookeys.1026.60733.figure9</object-id><object-id xmlns:xlink="http://www.w3.org/1999/xlink" content-type="arpha" xlink:type="simple">C732F32F-4E61-504C-9A90-D8695A070E39</object-id><label>Figure 9.</label><caption><p><italic><tp:taxon-name><tp:taxon-name-part taxon-name-part-type="genus" reg="Tetraclita">Tetraclita</tp:taxon-name-part> <tp:taxon-name-part taxon-name-part-type="species" reg="ehsani">ehsani</tp:taxon-name-part></tp:taxon-name></italic> Shahdadi, Chan &amp; Sari, 2010, (<abbrev xmlns:xlink="http://www.w3.org/1999/xlink" xlink:title="basal diameter" id="ABBRID0EQFBG" xlink:type="simple">BD</abbrev>: 14.38 mm), <abbrev xmlns:xlink="http://www.w3.org/1999/xlink" content-type="institution" xlink:title="the Zoological Reference Collection" id="ABBRID0EUFBG" xlink:type="simple">LFSc.ZRC</abbrev>-184 Light microscopy on mouth parts <bold>A</bold> maxilla <bold>B</bold> maxillule <bold>C</bold> mandible <bold>D</bold> close up on the inferior angle of mandible <bold>E</bold> close up on the teeth of mandible <bold>F</bold> Mandibulatory palp <bold>G</bold> labrum <bold>H</bold> close up view on the cutting edge of labrum, showing the teeth. Scale bars in µm.</p></caption><graphic xmlns:xlink="http://www.w3.org/1999/xlink" xlink:href="zookeys-1026-143-g009.jpg" position="float" orientation="portrait" xlink:type="simple" id="oo_524640.jpg"><uri content-type="original_file" xlink:type="simple">https://binary.pensoft.net/fig/524640</uri></graphic></fig></tp:treatment-sec><tp:treatment-sec sec-type="remarks" id="SECID0EOGBG"><title>Remarks.</title><p>The examined specimens in the present study agree with the description given by <xref ref-type="bibr" rid="B88">Shahdadi et al. (2011)</xref>. <italic><tp:taxon-name><tp:taxon-name-part taxon-name-part-type="genus" reg="Tetraclita">Tetraclita</tp:taxon-name-part> <tp:taxon-name-part taxon-name-part-type="species" reg="ehsani">ehsani</tp:taxon-name-part></tp:taxon-name></italic> closely resembles <italic><tp:taxon-name><tp:taxon-name-part taxon-name-part-type="genus" reg="Tetraclita">T.</tp:taxon-name-part> <tp:taxon-name-part taxon-name-part-type="species" reg="reni">reni</tp:taxon-name-part></tp:taxon-name></italic> Chan, Hsu &amp; Tsai, 2009, <italic><tp:taxon-name><tp:taxon-name-part taxon-name-part-type="genus" reg="Tetraclita">T.</tp:taxon-name-part> <tp:taxon-name-part taxon-name-part-type="species" reg="achituvi">achituvi</tp:taxon-name-part></tp:taxon-name></italic> Ross, 1999 and <italic><tp:taxon-name><tp:taxon-name-part taxon-name-part-type="genus" reg="Tetraclita">T.</tp:taxon-name-part> <tp:taxon-name-part taxon-name-part-type="species" reg="rufotincta">rufotincta</tp:taxon-name-part></tp:taxon-name></italic> Pilsbry, 1916, but can be differentiated from these species in the following characters: the tergum is very narrow, with the basal region slightly concave or almost straight vs. the broad tergum that has a strongly concave basal margin in <italic><tp:taxon-name><tp:taxon-name-part taxon-name-part-type="genus" reg="Tetraclita">T.</tp:taxon-name-part> <tp:taxon-name-part taxon-name-part-type="species" reg="rufotincta">rufotincta</tp:taxon-name-part></tp:taxon-name></italic> and <italic><tp:taxon-name><tp:taxon-name-part taxon-name-part-type="genus" reg="Tetraclita">T.</tp:taxon-name-part> <tp:taxon-name-part taxon-name-part-type="species" reg="reni">reni</tp:taxon-name-part></tp:taxon-name></italic>, and the basi-carinal angle is larger (~ 100°) (the basi-carinal angle is smaller in <italic><tp:taxon-name><tp:taxon-name-part taxon-name-part-type="genus" reg="Tetraclita">T.</tp:taxon-name-part> <tp:taxon-name-part taxon-name-part-type="species" reg="reni">reni</tp:taxon-name-part></tp:taxon-name></italic> (80°) and <italic><tp:taxon-name><tp:taxon-name-part taxon-name-part-type="genus" reg="Tetraclita">T.</tp:taxon-name-part> <tp:taxon-name-part taxon-name-part-type="species" reg="rufotincta">rufotincta</tp:taxon-name-part></tp:taxon-name></italic> (73°) (<xref ref-type="bibr" rid="B88">Shahdadi et al. 2011</xref>).</p></tp:treatment-sec><tp:treatment-sec sec-type="distribution" id="SECID0EUJBG"><title>Worldwide distribution.</title><p>This species has been reported from the Gulf of Oman in Iran (<xref ref-type="bibr" rid="B88">Shahdadi et al. 2011</xref>) and from northwest India (<xref ref-type="bibr" rid="B97">Tsang et al. 2012</xref>).</p></tp:treatment-sec><tp:treatment-sec sec-type="distribution" id="SECID0ECKBG"><title>Distribution in India.</title><p>This species has been reported from Gujarat (<xref ref-type="bibr" rid="B97">Tsang et al. 2012</xref>; present study). It is not found in the region further south of Gujarat and was confirmed to be absent in Mumbai and southern India (<xref ref-type="bibr" rid="B97">Tsang et al. 2012</xref>).</p></tp:treatment-sec><tp:treatment-sec><!--Section generated to contain objects referenced in tp:taxon-treatment.--><fig id="F3" position="float" orientation="portrait"><object-id xmlns:xlink="http://www.w3.org/1999/xlink" content-type="doi" xlink:type="simple">10.3897/zookeys.1026.60733.figure3</object-id><object-id xmlns:xlink="http://www.w3.org/1999/xlink" content-type="arpha" xlink:type="simple">7B7C5271-1813-5CD7-88DD-921AE3F5044F</object-id><label>Figure 3.</label><caption><p><bold>A</bold><italic><tp:taxon-name><tp:taxon-name-part taxon-name-part-type="genus" reg="Tetraclita">Tetraclita</tp:taxon-name-part> <tp:taxon-name-part taxon-name-part-type="species" reg="ehsani">ehsani</tp:taxon-name-part></tp:taxon-name></italic><abbrev xmlns:xlink="http://www.w3.org/1999/xlink" content-type="institution" xlink:title="the Zoological Reference Collection" id="ABBRID0E3LAE" xlink:type="simple">LFSc.ZRC</abbrev>-184 on shores of Diu <bold>B</bold><italic><tp:taxon-name><tp:taxon-name-part taxon-name-part-type="genus" reg="Tetraclita">Tetraclita</tp:taxon-name-part> <tp:taxon-name-part taxon-name-part-type="species" reg="ehsani">ehsani</tp:taxon-name-part></tp:taxon-name></italic>, external and internal view of scutum and tergum <bold>C</bold><italic><tp:taxon-name><tp:taxon-name-part taxon-name-part-type="genus" reg="Tetraclitella">Tetraclitella</tp:taxon-name-part> <tp:taxon-name-part taxon-name-part-type="species" reg="karandei">karandei</tp:taxon-name-part></tp:taxon-name></italic> ASIZCR000454 on shores at Diu <bold>D</bold> shell of <italic><tp:taxon-name><tp:taxon-name-part taxon-name-part-type="genus" reg="Tetraclitella">T.</tp:taxon-name-part> <tp:taxon-name-part taxon-name-part-type="species" reg="karandei">karandei</tp:taxon-name-part></tp:taxon-name></italic><bold>E</bold><italic><tp:taxon-name><tp:taxon-name-part taxon-name-part-type="genus" reg="Tetraclitella">Tetraclitella</tp:taxon-name-part> <tp:taxon-name-part taxon-name-part-type="species" reg="karandei">karandei</tp:taxon-name-part></tp:taxon-name></italic> external and internal view of scutum and tergum <bold>F</bold><italic><tp:taxon-name><tp:taxon-name-part taxon-name-part-type="genus" reg="Chthamalus">Chthamalus</tp:taxon-name-part> <tp:taxon-name-part taxon-name-part-type="species" reg="barnesi">barnesi</tp:taxon-name-part></tp:taxon-name></italic> on shores <bold>G</bold> close up view of <italic><tp:taxon-name><tp:taxon-name-part taxon-name-part-type="genus" reg="Chthamalus">C.</tp:taxon-name-part> <tp:taxon-name-part taxon-name-part-type="species" reg="barnesi">barnesi</tp:taxon-name-part></tp:taxon-name></italic><abbrev xmlns:xlink="http://www.w3.org/1999/xlink" content-type="institution" xlink:title="the Zoological Reference Collection" id="ABBRID0EPOAE" xlink:type="simple">LFSc.ZRC</abbrev>-160 <bold>H</bold> Internal and external view of scutum and tergum of <italic><tp:taxon-name><tp:taxon-name-part taxon-name-part-type="genus" reg="Chthamalus">C.</tp:taxon-name-part> <tp:taxon-name-part taxon-name-part-type="species" reg="barnesi">barnesi</tp:taxon-name-part></tp:taxon-name></italic><bold>I</bold><italic><tp:taxon-name><tp:taxon-name-part taxon-name-part-type="genus" reg="Microeuraphia">Microeuraphia</tp:taxon-name-part> <tp:taxon-name-part taxon-name-part-type="species" reg="withersi">withersi</tp:taxon-name-part></tp:taxon-name></italic><abbrev xmlns:xlink="http://www.w3.org/1999/xlink" content-type="institution" xlink:title="the Zoological Reference Collection" id="ABBRID0EOPAE" xlink:type="simple">LFSc.ZRC</abbrev>-161 (<abbrev xmlns:xlink="http://www.w3.org/1999/xlink" xlink:title="basal diameter" id="ABBRID0ETPAE" xlink:type="simple">BD</abbrev>: 6.01 mm) <bold>J</bold> internal and external view of scutum and tergum of <italic><tp:taxon-name><tp:taxon-name-part taxon-name-part-type="genus" reg="Microeuraphia">M.</tp:taxon-name-part> <tp:taxon-name-part taxon-name-part-type="species" reg="withersi">withersi</tp:taxon-name-part></tp:taxon-name></italic>.</p></caption><graphic xmlns:xlink="http://www.w3.org/1999/xlink" xlink:href="zookeys-1026-143-g003.jpg" position="float" orientation="portrait" xlink:type="simple" id="oo_524634.jpg"><uri content-type="original_file" xlink:type="simple">https://binary.pensoft.net/fig/524634</uri></graphic></fig></tp:treatment-sec><ref-list><ref id="B88"><mixed-citation xmlns:xlink="http://www.w3.org/1999/xlink" xlink:type="simple"><person-group><name name-style="western"><surname>Shahdadi</surname><given-names>A</given-names></name><name name-style="western"><surname>Chan</surname><given-names>BKK</given-names></name><name name-style="western"><surname>Sari</surname><given-names>A</given-names></name></person-group> (<year>2011</year>) <article-title><italic><tp:taxon-name><tp:taxon-name-part taxon-name-part-type="genus">Tetraclita</tp:taxon-name-part> <tp:taxon-name-part taxon-name-part-type="species">ehsani</tp:taxon-name-part></tp:taxon-name></italic> sp. n. (<tp:taxon-name><tp:taxon-name-part taxon-name-part-type="infraclass">Cirripedia</tp:taxon-name-part></tp:taxon-name>, <tp:taxon-name><tp:taxon-name-part taxon-name-part-type="family">Tetraclitidae</tp:taxon-name-part></tp:taxon-name>), a common intertidal barnacle from the Gulf of Oman, Iran.</article-title><source>ZooKeys</source><volume>136</volume>: <fpage>1</fpage>–<lpage>12</lpage>. <ext-link xlink:type="simple" ext-link-type="doi" xlink:href="10.3897/zookeys.136.1772">https://doi.org/10.3897/zookeys.136.1772</ext-link></mixed-citation></ref><ref id="B97"><mixed-citation xmlns:xlink="http://www.w3.org/1999/xlink" xlink:type="simple"><person-group><name name-style="western"><surname>Tsang</surname><given-names>LM</given-names></name><name name-style="western"><surname>Achituv</surname><given-names>Y</given-names></name><name name-style="western"><surname>Chu</surname><given-names>KH</given-names></name><name name-style="western"><surname>Chan</surname><given-names>BKK</given-names></name></person-group> (<year>2012</year>) Zoogeography of intertidal communities in the West Indian Ocean as determined by ocean circulation systems: patterns from the <italic><tp:taxon-name><tp:taxon-name-part taxon-name-part-type="genus">Tetraclita</tp:taxon-name-part></tp:taxon-name></italic> barnacles. PLoS ONE 7(9): e45120. <ext-link xlink:type="simple" ext-link-type="doi" xlink:href="10.1371/journal.pone.0045120">https://doi.org/10.1371/journal.pone.0045120</ext-link></mixed-citation></ref></ref-list></tp:taxon-treatment>
