# Supplementary material for: Diversity of intertidal, epibiotic, and fouling barnacles (Cirripedia, Thoracica) from Gujarat, northwest India
Source: Zookeys. 2021 Mar 25;1026:143–78. doi: 10.3897/zookeys.1026.60733 (PMC8018942; doi:10.3897/zookeys.1026.60733)
Supplement: XML Treatment for Tetraclitella karandei [file zookeys.1026.60733-treatment7.xml]

<!DOCTYPE tp:taxon-treatment
  PUBLIC "-//TaxonX//DTD Taxonomic Treatment Publishing DTD v0 20100105//EN" "tax-treatment-NSO.dtd">
<tp:taxon-treatment xmlns:tp="http://www.plazi.org/taxpub"><tp:treatment-meta><kwd-group><label>Taxon classification</label><kwd><named-content xmlns:xlink="http://www.w3.org/1999/xlink" content-type="kingdom">Animalia</named-content></kwd><kwd><named-content xmlns:xlink="http://www.w3.org/1999/xlink" content-type="order">Sessilia</named-content></kwd><kwd><named-content xmlns:xlink="http://www.w3.org/1999/xlink" content-type="family">Tetraclitidae</named-content></kwd></kwd-group><mixed-citation publication-type="journal"><person-group><name><surname>Trivedi</surname><given-names>Jigneshkumar N.</given-names></name><name><surname>Doshi</surname><given-names>Mahima</given-names></name><name><surname>Patel</surname><given-names>Krupal J.</given-names></name><name><surname>Chan</surname><given-names>Benny K.K.</given-names></name></person-group><article-title>Diversity of intertidal, epibiotic, and fouling barnacles (<tp:taxon-name><tp:taxon-name-part taxon-name-part-type="infraclass">Cirripedia</tp:taxon-name-part></tp:taxon-name>, <tp:taxon-name><tp:taxon-name-part taxon-name-part-type="superorder">Thoracica</tp:taxon-name-part></tp:taxon-name>) from Gujarat, northwest India</article-title><source>Zookeys</source><day>25</day><month>3</month><year>2021</year><volume>1026</volume><fpage>143</fpage><lpage>178</lpage><pub-id pub-id-type="doi">10.3897/zookeys.1026.60733</pub-id></mixed-citation></tp:treatment-meta><tp:nomenclature><tp:taxon-name><object-id xmlns:xlink="http://www.w3.org/1999/xlink" content-type="arpha" xlink:type="simple">FB011EE1-0C7C-54A0-8ED2-530E3570B5A2</object-id>
                  <tp:taxon-name-part taxon-name-part-type="genus" reg="Tetraclitella">Tetraclitella</tp:taxon-name-part>
                  <tp:taxon-name-part taxon-name-part-type="species" reg="karandei">karandei</tp:taxon-name-part>
                </tp:taxon-name><tp:taxon-authority>Ross, 1971</tp:taxon-authority><xref ref-type="fig" rid="F3">Figures 3C–E</xref><xref ref-type="fig" rid="F10">, 10</xref></tp:nomenclature><tp:treatment-sec sec-type="material" id="SECID0EIMBG"><title>Examined material.</title><p>Five specimens (<abbrev xmlns:xlink="http://www.w3.org/1999/xlink" xlink:title="basal diameter" id="ABBRID0EOMBG" xlink:type="simple">BD</abbrev>: 5–10 mm), ASIZCR000454, Nagoa Beach, Diu (<named-content xmlns:xlink="http://www.w3.org/1999/xlink" content-type="dwc:verbatimCoordinates" xlink:type="simple"><named-content content-type="geo-json" specific-use="{&#34;type&#34;:&#34;Point&#34;,&#34;coordinates&#34;:[70.917000,20.702000]}" id="NCID0EVMBG" xlink:type="simple">20°42.12'N, 70°55.02'E</named-content></named-content>), 22 March 2010, Gujarat, India, rocky shore, leg. B.K.K. Chan.</p></tp:treatment-sec><tp:treatment-sec sec-type="diagnosis" id="SECID0E1MBG"><title>Diagnosis.</title><p>Shell four-plated, surface of radii protruding with digit-like horizontal striations up to the shell apex, shell surface with fine hairs and chitin coating (Fig. <xref ref-type="fig" rid="F3">3C, D</xref>). Opercular plates white, scuta triangular, occludent margin and basal margin almost perpendicular, tergal margin straight; tergum higher than wide, scutal margin straight, spur small (Fig. <xref ref-type="fig" rid="F3">3E</xref>). Maxilla bilobed (Fig. <xref ref-type="fig" rid="F10">10A</xref>). Maxillule notched, with two cuspidate setae above notch (Fig. <xref ref-type="fig" rid="F10">10B</xref>). Mandible having four teeth, the 3<sup>rd</sup> and 4<sup>th</sup> of which are triple-dentated (Fig. <xref ref-type="fig" rid="F10">10C</xref>). Labrum slightly bullate, with two small teeth on each cutting edge (Fig. <xref ref-type="fig" rid="F10">10D</xref>). Mandibulatory palp elongated with dense setae on superior angle (Fig. <xref ref-type="fig" rid="F10">10E</xref>). Cirrus I: anterior ramus seven-segmented, posterior ramus longer and slender, nine-segmented. Cirrus II: rami subequal, anterior ramus six-segmented, posterior ramus seven-segmented (Fig. <xref ref-type="fig" rid="F10">10F–H</xref>). Cirrus III: both rami slender, anterior ramus 13-segmented, posterior ramus 14-segmented. Intermediate segment bears two pairs of long simple setae and three pairs of short simple setae (Fig. <xref ref-type="fig" rid="F10">10F–H</xref>).</p><fig id="F10" position="float" orientation="portrait"><object-id xmlns:xlink="http://www.w3.org/1999/xlink" content-type="doi" xlink:type="simple">10.3897/zookeys.1026.60733.figure10</object-id><object-id xmlns:xlink="http://www.w3.org/1999/xlink" content-type="arpha" xlink:type="simple">8ED228DE-5EFA-5FE7-A94A-FC48128A2788</object-id><label>Figure 10.</label><caption><p><italic><tp:taxon-name><tp:taxon-name-part taxon-name-part-type="genus" reg="Tetraclitella">Tetraclitella</tp:taxon-name-part> <tp:taxon-name-part taxon-name-part-type="species" reg="karandei">karandei</tp:taxon-name-part></tp:taxon-name></italic> Ross, 1971, (<abbrev xmlns:xlink="http://www.w3.org/1999/xlink" xlink:title="basal diameter" id="ABBRID0E2OBG" xlink:type="simple">BD</abbrev>: 8.37 mm), ASIZCR000454, Light microscopy on mouth parts <bold>A</bold> maxilla <bold>B</bold> maxillule <bold>C</bold> mandible <bold>D</bold> labrum <bold>E</bold> mandibulatory palp <bold>F</bold> cirrus I <bold>G</bold> cirrus II <bold>H</bold> cirrus III. Scale bars in µm.</p></caption><graphic xmlns:xlink="http://www.w3.org/1999/xlink" xlink:href="zookeys-1026-143-g010.jpg" position="float" orientation="portrait" xlink:type="simple" id="oo_524641.jpg"><uri content-type="original_file" xlink:type="simple">https://binary.pensoft.net/fig/524641</uri></graphic></fig></tp:treatment-sec><tp:treatment-sec sec-type="remarks" id="SECID0EUPBG"><title>Remarks.</title><p>This species inhabits intertidal shore of the rocky intertidal region of Gujarat.</p></tp:treatment-sec><tp:treatment-sec sec-type="distribution" id="SECID0EZPBG"><title>Worldwide distribution.</title><p>This species has been recorded in India and Taiwan (<xref ref-type="bibr" rid="B80">Ross 1971</xref>, <xref ref-type="bibr" rid="B81">1972</xref>).</p></tp:treatment-sec><tp:treatment-sec sec-type="distribution" id="SECID0EHQBG"><title>Distribution in India.</title><p>This species has been reported from Gujarat (present study) and Mumbai (<xref ref-type="bibr" rid="B80">Ross 1971</xref>; <xref ref-type="bibr" rid="B34">Fernando 2006</xref>).</p></tp:treatment-sec><tp:treatment-sec><!--Section generated to contain objects referenced in tp:taxon-treatment.--><fig id="F3" position="float" orientation="portrait"><object-id xmlns:xlink="http://www.w3.org/1999/xlink" content-type="doi" xlink:type="simple">10.3897/zookeys.1026.60733.figure3</object-id><object-id xmlns:xlink="http://www.w3.org/1999/xlink" content-type="arpha" xlink:type="simple">7B7C5271-1813-5CD7-88DD-921AE3F5044F</object-id><label>Figure 3.</label><caption><p><bold>A</bold><italic><tp:taxon-name><tp:taxon-name-part taxon-name-part-type="genus" reg="Tetraclita">Tetraclita</tp:taxon-name-part> <tp:taxon-name-part taxon-name-part-type="species" reg="ehsani">ehsani</tp:taxon-name-part></tp:taxon-name></italic><abbrev xmlns:xlink="http://www.w3.org/1999/xlink" content-type="institution" xlink:title="the Zoological Reference Collection" id="ABBRID0E3LAE" xlink:type="simple">LFSc.ZRC</abbrev>-184 on shores of Diu <bold>B</bold><italic><tp:taxon-name><tp:taxon-name-part taxon-name-part-type="genus" reg="Tetraclita">Tetraclita</tp:taxon-name-part> <tp:taxon-name-part taxon-name-part-type="species" reg="ehsani">ehsani</tp:taxon-name-part></tp:taxon-name></italic>, external and internal view of scutum and tergum <bold>C</bold><italic><tp:taxon-name><tp:taxon-name-part taxon-name-part-type="genus" reg="Tetraclitella">Tetraclitella</tp:taxon-name-part> <tp:taxon-name-part taxon-name-part-type="species" reg="karandei">karandei</tp:taxon-name-part></tp:taxon-name></italic> ASIZCR000454 on shores at Diu <bold>D</bold> shell of <italic><tp:taxon-name><tp:taxon-name-part taxon-name-part-type="genus" reg="Tetraclitella">T.</tp:taxon-name-part> <tp:taxon-name-part taxon-name-part-type="species" reg="karandei">karandei</tp:taxon-name-part></tp:taxon-name></italic><bold>E</bold><italic><tp:taxon-name><tp:taxon-name-part taxon-name-part-type="genus" reg="Tetraclitella">Tetraclitella</tp:taxon-name-part> <tp:taxon-name-part taxon-name-part-type="species" reg="karandei">karandei</tp:taxon-name-part></tp:taxon-name></italic> external and internal view of scutum and tergum <bold>F</bold><italic><tp:taxon-name><tp:taxon-name-part taxon-name-part-type="genus" reg="Chthamalus">Chthamalus</tp:taxon-name-part> <tp:taxon-name-part taxon-name-part-type="species" reg="barnesi">barnesi</tp:taxon-name-part></tp:taxon-name></italic> on shores <bold>G</bold> close up view of <italic><tp:taxon-name><tp:taxon-name-part taxon-name-part-type="genus" reg="Chthamalus">C.</tp:taxon-name-part> <tp:taxon-name-part taxon-name-part-type="species" reg="barnesi">barnesi</tp:taxon-name-part></tp:taxon-name></italic><abbrev xmlns:xlink="http://www.w3.org/1999/xlink" content-type="institution" xlink:title="the Zoological Reference Collection" id="ABBRID0EPOAE" xlink:type="simple">LFSc.ZRC</abbrev>-160 <bold>H</bold> Internal and external view of scutum and tergum of <italic><tp:taxon-name><tp:taxon-name-part taxon-name-part-type="genus" reg="Chthamalus">C.</tp:taxon-name-part> <tp:taxon-name-part taxon-name-part-type="species" reg="barnesi">barnesi</tp:taxon-name-part></tp:taxon-name></italic><bold>I</bold><italic><tp:taxon-name><tp:taxon-name-part taxon-name-part-type="genus" reg="Microeuraphia">Microeuraphia</tp:taxon-name-part> <tp:taxon-name-part taxon-name-part-type="species" reg="withersi">withersi</tp:taxon-name-part></tp:taxon-name></italic><abbrev xmlns:xlink="http://www.w3.org/1999/xlink" content-type="institution" xlink:title="the Zoological Reference Collection" id="ABBRID0EOPAE" xlink:type="simple">LFSc.ZRC</abbrev>-161 (<abbrev xmlns:xlink="http://www.w3.org/1999/xlink" xlink:title="basal diameter" id="ABBRID0ETPAE" xlink:type="simple">BD</abbrev>: 6.01 mm) <bold>J</bold> internal and external view of scutum and tergum of <italic><tp:taxon-name><tp:taxon-name-part taxon-name-part-type="genus" reg="Microeuraphia">M.</tp:taxon-name-part> <tp:taxon-name-part taxon-name-part-type="species" reg="withersi">withersi</tp:taxon-name-part></tp:taxon-name></italic>.</p></caption><graphic xmlns:xlink="http://www.w3.org/1999/xlink" xlink:href="zookeys-1026-143-g003.jpg" position="float" orientation="portrait" xlink:type="simple" id="oo_524634.jpg"><uri content-type="original_file" xlink:type="simple">https://binary.pensoft.net/fig/524634</uri></graphic></fig></tp:treatment-sec><ref-list><ref id="B80"><mixed-citation xmlns:xlink="http://www.w3.org/1999/xlink" xlink:type="simple"><person-group><name name-style="western"><surname>Ross</surname><given-names>A</given-names></name></person-group> (<year>1971</year>) <article-title>Studies on the <tp:taxon-name><tp:taxon-name-part taxon-name-part-type="family">Tetraclitidae</tp:taxon-name-part></tp:taxon-name> (<tp:taxon-name><tp:taxon-name-part taxon-name-part-type="infraclass">Cirripedia</tp:taxon-name-part></tp:taxon-name>: <tp:taxon-name><tp:taxon-name-part taxon-name-part-type="superorder">Thoracica</tp:taxon-name-part></tp:taxon-name>): A new Tetraclitellan from India.</article-title><source>Transactions of the San Diego Society of Natural History</source><volume>16</volume>(<issue>8</issue>): <fpage>215</fpage>–<lpage>224</lpage>. <ext-link xlink:type="simple" ext-link-type="uri" xlink:href="https://www.biodiversitylibrary.org/page/4303341">https://www.biodiversitylibrary.org/page/4303341</ext-link></mixed-citation></ref><ref id="B81"><mixed-citation xmlns:xlink="http://www.w3.org/1999/xlink" xlink:type="simple"><person-group><name name-style="western"><surname>Ross</surname><given-names>A</given-names></name></person-group> (<year>1972</year>) <article-title>Studies on the <tp:taxon-name><tp:taxon-name-part taxon-name-part-type="family">Tetraclitidae</tp:taxon-name-part></tp:taxon-name> (<tp:taxon-name><tp:taxon-name-part taxon-name-part-type="infraclass">Cirripedia</tp:taxon-name-part></tp:taxon-name>, <tp:taxon-name><tp:taxon-name-part taxon-name-part-type="superorder">Thoracica</tp:taxon-name-part></tp:taxon-name>): On the occurrence of <italic><tp:taxon-name><tp:taxon-name-part taxon-name-part-type="genus">Tetraclitella</tp:taxon-name-part> <tp:taxon-name-part taxon-name-part-type="species">karandei</tp:taxon-name-part></tp:taxon-name></italic> in Taiwan.</article-title><source>Crustaceana</source><volume>23</volume>(<issue>3</issue>): <fpage>307</fpage>–<lpage>308</lpage>. <ext-link xlink:type="simple" ext-link-type="doi" xlink:href="10.1163/156854072X00228">https://doi.org/10.1163/156854072X00228</ext-link></mixed-citation></ref><ref id="B34"><mixed-citation xmlns:xlink="http://www.w3.org/1999/xlink" xlink:type="simple"><person-group><name name-style="western"><surname>Fernando</surname><given-names>SA</given-names></name></person-group> (<year>2006</year>) <source>Monograph on Indian barnacles.</source><publisher-name>Cochin University of Science &amp; Technology</publisher-name>, <publisher-loc>Kochi, Kerala</publisher-loc>, <size units="page">199 pp</size>.</mixed-citation></ref></ref-list></tp:taxon-treatment>
