# Supplementary material for: Diversity of intertidal, epibiotic, and fouling barnacles (Cirripedia, Thoracica) from Gujarat, northwest India
Source: Zookeys. 2021 Mar 25;1026:143–78. doi: 10.3897/zookeys.1026.60733 (PMC8018942; doi:10.3897/zookeys.1026.60733)
Supplement: XML Treatment for Chthamalus barnesi [file zookeys.1026.60733-treatment8.xml]

<!DOCTYPE tp:taxon-treatment
  PUBLIC "-//TaxonX//DTD Taxonomic Treatment Publishing DTD v0 20100105//EN" "tax-treatment-NSO.dtd">
<tp:taxon-treatment xmlns:tp="http://www.plazi.org/taxpub"><tp:treatment-meta><kwd-group><label>Taxon classification</label><kwd><named-content xmlns:xlink="http://www.w3.org/1999/xlink" content-type="kingdom">Animalia</named-content></kwd><kwd><named-content xmlns:xlink="http://www.w3.org/1999/xlink" content-type="order">Sessilia</named-content></kwd><kwd><named-content xmlns:xlink="http://www.w3.org/1999/xlink" content-type="family">Chthamalidae</named-content></kwd></kwd-group><mixed-citation publication-type="journal"><person-group><name><surname>Trivedi</surname><given-names>Jigneshkumar N.</given-names></name><name><surname>Doshi</surname><given-names>Mahima</given-names></name><name><surname>Patel</surname><given-names>Krupal J.</given-names></name><name><surname>Chan</surname><given-names>Benny K.K.</given-names></name></person-group><article-title>Diversity of intertidal, epibiotic, and fouling barnacles (<tp:taxon-name><tp:taxon-name-part taxon-name-part-type="infraclass">Cirripedia</tp:taxon-name-part></tp:taxon-name>, <tp:taxon-name><tp:taxon-name-part taxon-name-part-type="superorder">Thoracica</tp:taxon-name-part></tp:taxon-name>) from Gujarat, northwest India</article-title><source>Zookeys</source><day>25</day><month>3</month><year>2021</year><volume>1026</volume><fpage>143</fpage><lpage>178</lpage><pub-id pub-id-type="doi">10.3897/zookeys.1026.60733</pub-id></mixed-citation></tp:treatment-meta><tp:nomenclature><tp:taxon-name><object-id xmlns:xlink="http://www.w3.org/1999/xlink" content-type="arpha" xlink:type="simple">D6B38229-4C1A-5E19-A025-6C3021BD42FC</object-id>
                  <tp:taxon-name-part taxon-name-part-type="genus" reg="Chthamalus">Chthamalus</tp:taxon-name-part>
                  <tp:taxon-name-part taxon-name-part-type="species" reg="barnesi">barnesi</tp:taxon-name-part>
                </tp:taxon-name><tp:taxon-authority>Achituv &amp; Safriel, 1980</tp:taxon-authority><xref ref-type="fig" rid="F3">Figures 3F–H</xref><xref ref-type="fig" rid="F11">, 11</xref></tp:nomenclature><tp:treatment-sec sec-type="material" id="SECID0EATBG"><title>Examined material.</title><p>Five specimens (<abbrev xmlns:xlink="http://www.w3.org/1999/xlink" xlink:title="basal diameter" id="ABBRID0EGTBG" xlink:type="simple">BD</abbrev>: 3.03–5.57 mm), <abbrev xmlns:xlink="http://www.w3.org/1999/xlink" content-type="institution" xlink:title="the Zoological Reference Collection" id="ABBRID0EKTBG" xlink:type="simple">LFSc.ZRC</abbrev>-160, Shivrajpur, Jamnagar District (<named-content xmlns:xlink="http://www.w3.org/1999/xlink" content-type="dwc:verbatimCoordinates" xlink:type="simple"><named-content content-type="geo-json" specific-use="{&#34;type&#34;:&#34;Point&#34;,&#34;coordinates&#34;:[68.954722,22.334167]}" id="NCID0ESTBG" xlink:type="simple">22°20'03"N, 68°57'17"E</named-content></named-content>), 17 February 2019, Gujarat, India, rocky shore, leg. M. Doshi.</p></tp:treatment-sec><tp:treatment-sec sec-type="diagnosis" id="SECID0EXTBG"><title>Diagnosis</title><p><bold>(modified from <xref ref-type="bibr" rid="B87">Shahdadi and Sari 2011</xref>).</bold> Shell orifices almost kite-shaped (Fig. <xref ref-type="fig" rid="F3">3F, G</xref>). Tergum narrow with upper part broader than lower part and suture between tergum and scutum zigzag-shaped (Fig. <xref ref-type="fig" rid="F3">3H</xref>). Scutum elongated and triangular and lateral depressor muscle pit distinct without crest (Fig. <xref ref-type="fig" rid="F3">3H</xref>). Maxilla bilobed (Fig. <xref ref-type="fig" rid="F11">11A</xref>). Maxillule not notched or possess very shallow notch (Fig. <xref ref-type="fig" rid="F11">11B</xref>). Lower part of maxillule is setose. Mandible with four teeth (Fig. <xref ref-type="fig" rid="F11">11C</xref>). Basal comb with rows of 16–23 short spines and 2–4 stout large spines at lower angle (Fig. <xref ref-type="fig" rid="F11">11D</xref>). Mandibulatory palp with dense setae on all margins (Fig. <xref ref-type="fig" rid="F11">11E</xref>). Labrum with numerous fine teeth present (Fig. <xref ref-type="fig" rid="F11">11F</xref>). Cirrus I: anterior ramus (with seven or eight segments) longer than posterior (usually with 5–7 segments) (Fig. <xref ref-type="fig" rid="F11">11G</xref>). Cirrus II: anterior ramus (with six–seven segments) longer than posterior (usually with 5–7 segments) (Fig. <xref ref-type="fig" rid="F11">11H</xref>). Cirri III–VI: rami almost equal in size.</p><fig id="F11" position="float" orientation="portrait"><object-id xmlns:xlink="http://www.w3.org/1999/xlink" content-type="doi" xlink:type="simple">10.3897/zookeys.1026.60733.figure11</object-id><object-id xmlns:xlink="http://www.w3.org/1999/xlink" content-type="arpha" xlink:type="simple">9C722632-2C3E-55AD-8392-50CD2C1E2FCC</object-id><label>Figure 11.</label><caption><p><italic><tp:taxon-name><tp:taxon-name-part taxon-name-part-type="genus" reg="Chthamalus">Chthamalus</tp:taxon-name-part> <tp:taxon-name-part taxon-name-part-type="species" reg="barnesi">barnesi</tp:taxon-name-part></tp:taxon-name></italic> Achituv &amp; Safriel, 1980. (<abbrev xmlns:xlink="http://www.w3.org/1999/xlink" xlink:title="basal diameter" id="ABBRID0EDWBG" xlink:type="simple">BD</abbrev>: 4.21 mm), <abbrev xmlns:xlink="http://www.w3.org/1999/xlink" content-type="institution" xlink:title="the Zoological Reference Collection" id="ABBRID0EHWBG" xlink:type="simple">LFSc.ZRC</abbrev>-160, Light microscopy on mouth parts <bold>A</bold> maxilla <bold>B</bold> maxillule <bold>C</bold> mandible <bold>D</bold> close up on the inferior angle of mandible <bold>E</bold> mandibulatory palp <bold>F</bold> labrum <bold>G</bold> cirrus II <bold>H</bold> cirrus III. Scale bars in µm.</p></caption><graphic xmlns:xlink="http://www.w3.org/1999/xlink" xlink:href="zookeys-1026-143-g011.jpg" position="float" orientation="portrait" xlink:type="simple" id="oo_524642.jpg"><uri content-type="original_file" xlink:type="simple">https://binary.pensoft.net/fig/524642</uri></graphic></fig></tp:treatment-sec><tp:treatment-sec sec-type="remarks" id="SECID0EBXBG"><title>Remarks.</title><p>The examined specimen in the present study agree with the description given by <xref ref-type="bibr" rid="B1">Achituv and Safriel (1980)</xref> and <xref ref-type="bibr" rid="B87">Shahdadi and Sari (2011)</xref>. <italic><tp:taxon-name><tp:taxon-name-part taxon-name-part-type="genus" reg="Chthamalus">Chthamalus</tp:taxon-name-part> <tp:taxon-name-part taxon-name-part-type="species" reg="barnesi">barnesi</tp:taxon-name-part></tp:taxon-name></italic> forms part of the <italic><tp:taxon-name><tp:taxon-name-part taxon-name-part-type="genus" reg="Chthamalus"/><tp:taxon-name-part taxon-name-part-type="species" reg="challengeri">challengeri</tp:taxon-name-part></tp:taxon-name></italic> group and closely resembles <italic><tp:taxon-name><tp:taxon-name-part taxon-name-part-type="genus" reg="Chthamalus">C.</tp:taxon-name-part> <tp:taxon-name-part taxon-name-part-type="species" reg="moro">moro</tp:taxon-name-part></tp:taxon-name></italic> Pilsbry, 1916, <italic><tp:taxon-name><tp:taxon-name-part taxon-name-part-type="genus" reg="Chthamalus">C.</tp:taxon-name-part> <tp:taxon-name-part taxon-name-part-type="species" reg="neglectus">neglectus</tp:taxon-name-part></tp:taxon-name></italic> Yan &amp; Chan, 2004, and <italic><tp:taxon-name><tp:taxon-name-part taxon-name-part-type="genus" reg="Chthamalus">C.</tp:taxon-name-part> <tp:taxon-name-part taxon-name-part-type="species" reg="challengeri">challengeri</tp:taxon-name-part></tp:taxon-name></italic> Hoek, 1883, but can be differentiated based on the following characters: a depression towards the tergo-occludent corner of the scutum (<italic><tp:taxon-name><tp:taxon-name-part taxon-name-part-type="genus" reg="Chthamalus">C.</tp:taxon-name-part> <tp:taxon-name-part taxon-name-part-type="species" reg="moro">moro</tp:taxon-name-part></tp:taxon-name></italic>, lacks this depression, <xref ref-type="bibr" rid="B91">Southward and Newman 2003</xref>), the tergal margin is not straight (tergal margin straight in <italic><tp:taxon-name><tp:taxon-name-part taxon-name-part-type="genus" reg="Chthamalus">C.</tp:taxon-name-part> <tp:taxon-name-part taxon-name-part-type="species" reg="moro">moro</tp:taxon-name-part></tp:taxon-name></italic>, Southward &amp; Newman, 2003), the scutal margin of the tergum shows a deep articular furrow (scutal margin of tergum almost straight in <italic><tp:taxon-name><tp:taxon-name-part taxon-name-part-type="genus" reg="Chthamalus">C.</tp:taxon-name-part> <tp:taxon-name-part taxon-name-part-type="species" reg="neglectus">neglectus</tp:taxon-name-part></tp:taxon-name></italic>, Yan &amp; Chan, 2004), and the maxillule possess a very shallow notch (maxillule possesses a distinct notch in <italic><tp:taxon-name><tp:taxon-name-part taxon-name-part-type="genus" reg="Chthamalus">C.</tp:taxon-name-part> <tp:taxon-name-part taxon-name-part-type="species" reg="challengeri">challengeri</tp:taxon-name-part></tp:taxon-name></italic>, Shahdadi &amp; Sari, 2011).</p></tp:treatment-sec><tp:treatment-sec sec-type="distribution" id="SECID0EV1BG"><title>Worldwide distribution.</title><p>The species has been reported from the Red Sea, Gulf of Aden, and Gulf of Oman including Yemen, Oman, Iran, Saudi Arabia (<xref ref-type="bibr" rid="B87">Shahdadi and Sari 2011</xref>), and northwest India (present study).</p></tp:treatment-sec><tp:treatment-sec sec-type="distribution" id="SECID0E61BG"><title>Distribution in India.</title><p>This species is reported for the first time in India from the coastal regions of Gujarat.</p></tp:treatment-sec><tp:treatment-sec><!--Section generated to contain objects referenced in tp:taxon-treatment.--><fig id="F3" position="float" orientation="portrait"><object-id xmlns:xlink="http://www.w3.org/1999/xlink" content-type="doi" xlink:type="simple">10.3897/zookeys.1026.60733.figure3</object-id><object-id xmlns:xlink="http://www.w3.org/1999/xlink" content-type="arpha" xlink:type="simple">7B7C5271-1813-5CD7-88DD-921AE3F5044F</object-id><label>Figure 3.</label><caption><p><bold>A</bold><italic><tp:taxon-name><tp:taxon-name-part taxon-name-part-type="genus" reg="Tetraclita">Tetraclita</tp:taxon-name-part> <tp:taxon-name-part taxon-name-part-type="species" reg="ehsani">ehsani</tp:taxon-name-part></tp:taxon-name></italic><abbrev xmlns:xlink="http://www.w3.org/1999/xlink" content-type="institution" xlink:title="the Zoological Reference Collection" id="ABBRID0E3LAE" xlink:type="simple">LFSc.ZRC</abbrev>-184 on shores of Diu <bold>B</bold><italic><tp:taxon-name><tp:taxon-name-part taxon-name-part-type="genus" reg="Tetraclita">Tetraclita</tp:taxon-name-part> <tp:taxon-name-part taxon-name-part-type="species" reg="ehsani">ehsani</tp:taxon-name-part></tp:taxon-name></italic>, external and internal view of scutum and tergum <bold>C</bold><italic><tp:taxon-name><tp:taxon-name-part taxon-name-part-type="genus" reg="Tetraclitella">Tetraclitella</tp:taxon-name-part> <tp:taxon-name-part taxon-name-part-type="species" reg="karandei">karandei</tp:taxon-name-part></tp:taxon-name></italic> ASIZCR000454 on shores at Diu <bold>D</bold> shell of <italic><tp:taxon-name><tp:taxon-name-part taxon-name-part-type="genus" reg="Tetraclitella">T.</tp:taxon-name-part> <tp:taxon-name-part taxon-name-part-type="species" reg="karandei">karandei</tp:taxon-name-part></tp:taxon-name></italic><bold>E</bold><italic><tp:taxon-name><tp:taxon-name-part taxon-name-part-type="genus" reg="Tetraclitella">Tetraclitella</tp:taxon-name-part> <tp:taxon-name-part taxon-name-part-type="species" reg="karandei">karandei</tp:taxon-name-part></tp:taxon-name></italic> external and internal view of scutum and tergum <bold>F</bold><italic><tp:taxon-name><tp:taxon-name-part taxon-name-part-type="genus" reg="Chthamalus">Chthamalus</tp:taxon-name-part> <tp:taxon-name-part taxon-name-part-type="species" reg="barnesi">barnesi</tp:taxon-name-part></tp:taxon-name></italic> on shores <bold>G</bold> close up view of <italic><tp:taxon-name><tp:taxon-name-part taxon-name-part-type="genus" reg="Chthamalus">C.</tp:taxon-name-part> <tp:taxon-name-part taxon-name-part-type="species" reg="barnesi">barnesi</tp:taxon-name-part></tp:taxon-name></italic><abbrev xmlns:xlink="http://www.w3.org/1999/xlink" content-type="institution" xlink:title="the Zoological Reference Collection" id="ABBRID0EPOAE" xlink:type="simple">LFSc.ZRC</abbrev>-160 <bold>H</bold> Internal and external view of scutum and tergum of <italic><tp:taxon-name><tp:taxon-name-part taxon-name-part-type="genus" reg="Chthamalus">C.</tp:taxon-name-part> <tp:taxon-name-part taxon-name-part-type="species" reg="barnesi">barnesi</tp:taxon-name-part></tp:taxon-name></italic><bold>I</bold><italic><tp:taxon-name><tp:taxon-name-part taxon-name-part-type="genus" reg="Microeuraphia">Microeuraphia</tp:taxon-name-part> <tp:taxon-name-part taxon-name-part-type="species" reg="withersi">withersi</tp:taxon-name-part></tp:taxon-name></italic><abbrev xmlns:xlink="http://www.w3.org/1999/xlink" content-type="institution" xlink:title="the Zoological Reference Collection" id="ABBRID0EOPAE" xlink:type="simple">LFSc.ZRC</abbrev>-161 (<abbrev xmlns:xlink="http://www.w3.org/1999/xlink" xlink:title="basal diameter" id="ABBRID0ETPAE" xlink:type="simple">BD</abbrev>: 6.01 mm) <bold>J</bold> internal and external view of scutum and tergum of <italic><tp:taxon-name><tp:taxon-name-part taxon-name-part-type="genus" reg="Microeuraphia">M.</tp:taxon-name-part> <tp:taxon-name-part taxon-name-part-type="species" reg="withersi">withersi</tp:taxon-name-part></tp:taxon-name></italic>.</p></caption><graphic xmlns:xlink="http://www.w3.org/1999/xlink" xlink:href="zookeys-1026-143-g003.jpg" position="float" orientation="portrait" xlink:type="simple" id="oo_524634.jpg"><uri content-type="original_file" xlink:type="simple">https://binary.pensoft.net/fig/524634</uri></graphic></fig></tp:treatment-sec><ref-list><ref id="B87"><mixed-citation xmlns:xlink="http://www.w3.org/1999/xlink" xlink:type="simple"><person-group><name name-style="western"><surname>Shahdadi</surname><given-names>A</given-names></name><name name-style="western"><surname>Sari</surname><given-names>A</given-names></name></person-group> (<year>2011</year>) <article-title>Chthamalid barnacles (<tp:taxon-name><tp:taxon-name-part taxon-name-part-type="infraclass">Cirripedia</tp:taxon-name-part></tp:taxon-name>: <tp:taxon-name><tp:taxon-name-part taxon-name-part-type="superorder">Thoracica</tp:taxon-name-part></tp:taxon-name>) of the Persian Gulf and Gulf of Oman, Iran.</article-title><source>Journal of the Marine Biological Association of United Kingdom</source><volume>91</volume>: <fpage>745</fpage>–<lpage>753</lpage>. <ext-link xlink:type="simple" ext-link-type="doi" xlink:href="10.1017/S0025315410001803">https://doi.org/10.1017/S0025315410001803</ext-link></mixed-citation></ref><ref id="B1"><mixed-citation xmlns:xlink="http://www.w3.org/1999/xlink" xlink:type="simple"><person-group><name name-style="western"><surname>Achituv</surname><given-names>Y</given-names></name><name name-style="western"><surname>Safriel</surname><given-names>UN</given-names></name></person-group> (<year>1980</year>) <article-title>A new <italic><tp:taxon-name><tp:taxon-name-part taxon-name-part-type="genus">Chthamalus</tp:taxon-name-part></tp:taxon-name></italic> (<tp:taxon-name><tp:taxon-name-part taxon-name-part-type="subphylum">Crustacea</tp:taxon-name-part></tp:taxon-name>: <tp:taxon-name><tp:taxon-name-part taxon-name-part-type="infraclass">Cirripedia</tp:taxon-name-part></tp:taxon-name>) from intertidal rocks of the Red Sea.</article-title><source>Israel Journal of Zoology</source><volume>29</volume>: <fpage>99</fpage>–<lpage>109</lpage>.</mixed-citation></ref><ref id="B91"><mixed-citation xmlns:xlink="http://www.w3.org/1999/xlink" xlink:type="simple"><person-group><name name-style="western"><surname>Southward</surname><given-names>AJ</given-names></name><name name-style="western"><surname>Newman</surname><given-names>WA</given-names></name></person-group> (<year>2003</year>) <article-title>A review of some Indo-Malayan and western Pacific species of <italic><tp:taxon-name><tp:taxon-name-part taxon-name-part-type="genus">Chthamalus</tp:taxon-name-part></tp:taxon-name></italic> barnacles (<tp:taxon-name><tp:taxon-name-part taxon-name-part-type="subphylum">Crustacea</tp:taxon-name-part></tp:taxon-name>: <tp:taxon-name><tp:taxon-name-part taxon-name-part-type="infraclass">Cirripedia</tp:taxon-name-part></tp:taxon-name>).</article-title><source>Journal of the Marine Biological Association of the United Kingdom</source><volume>83</volume>: <fpage>797</fpage>–<lpage>812</lpage>. <ext-link xlink:type="simple" ext-link-type="doi" xlink:href="10.1017/S0025315403007835h">https://doi.org/10.1017/S0025315403007835h</ext-link></mixed-citation></ref></ref-list></tp:taxon-treatment>
