# Supplementary material for: Diversity of intertidal, epibiotic, and fouling barnacles (Cirripedia, Thoracica) from Gujarat, northwest India
Source: Zookeys. 2021 Mar 25;1026:143–78. doi: 10.3897/zookeys.1026.60733 (PMC8018942; doi:10.3897/zookeys.1026.60733)
Supplement: XML Treatment for Microeuraphia withersi [file zookeys.1026.60733-treatment9.xml]

<!DOCTYPE tp:taxon-treatment
  PUBLIC "-//TaxonX//DTD Taxonomic Treatment Publishing DTD v0 20100105//EN" "tax-treatment-NSO.dtd">
<tp:taxon-treatment xmlns:tp="http://www.plazi.org/taxpub"><tp:treatment-meta><kwd-group><label>Taxon classification</label><kwd><named-content xmlns:xlink="http://www.w3.org/1999/xlink" content-type="kingdom">Animalia</named-content></kwd><kwd><named-content xmlns:xlink="http://www.w3.org/1999/xlink" content-type="order">Sessilia</named-content></kwd><kwd><named-content xmlns:xlink="http://www.w3.org/1999/xlink" content-type="family">Chthamalidae</named-content></kwd></kwd-group><mixed-citation publication-type="journal"><person-group><name><surname>Trivedi</surname><given-names>Jigneshkumar N.</given-names></name><name><surname>Doshi</surname><given-names>Mahima</given-names></name><name><surname>Patel</surname><given-names>Krupal J.</given-names></name><name><surname>Chan</surname><given-names>Benny K.K.</given-names></name></person-group><article-title>Diversity of intertidal, epibiotic, and fouling barnacles (<tp:taxon-name><tp:taxon-name-part taxon-name-part-type="infraclass">Cirripedia</tp:taxon-name-part></tp:taxon-name>, <tp:taxon-name><tp:taxon-name-part taxon-name-part-type="superorder">Thoracica</tp:taxon-name-part></tp:taxon-name>) from Gujarat, northwest India</article-title><source>Zookeys</source><day>25</day><month>3</month><year>2021</year><volume>1026</volume><fpage>143</fpage><lpage>178</lpage><pub-id pub-id-type="doi">10.3897/zookeys.1026.60733</pub-id></mixed-citation></tp:treatment-meta><tp:nomenclature><tp:taxon-name><object-id xmlns:xlink="http://www.w3.org/1999/xlink" content-type="arpha" xlink:type="simple">849F9E65-FD1D-5AA4-9BA6-B726E75F1D7D</object-id>
                  <tp:taxon-name-part taxon-name-part-type="genus" reg="Microeuraphia">Microeuraphia</tp:taxon-name-part>
                  <tp:taxon-name-part taxon-name-part-type="species" reg="withersi">withersi</tp:taxon-name-part>
                </tp:taxon-name><tp:taxon-authority>(Pilsbry, 1916)</tp:taxon-authority><xref ref-type="fig" rid="F3">Figures 3I, J</xref><xref ref-type="fig" rid="F12">, 12</xref></tp:nomenclature><tp:treatment-sec sec-type="material" id="SECID0E33BG"><title>Examined material.</title><p>Five specimens (<abbrev xmlns:xlink="http://www.w3.org/1999/xlink" xlink:title="basal diameter" id="ABBRID0EC4BG" xlink:type="simple">BD</abbrev>: 3.90–6.01 mm) <abbrev xmlns:xlink="http://www.w3.org/1999/xlink" content-type="institution" xlink:title="the Zoological Reference Collection" id="ABBRID0EG4BG" xlink:type="simple">LFSc.ZRC</abbrev>-161, Kuda, Bhavnagar (<named-content xmlns:xlink="http://www.w3.org/1999/xlink" content-type="dwc:verbatimCoordinates" xlink:type="simple"><named-content content-type="geo-json" specific-use="{&#34;type&#34;:&#34;Point&#34;,&#34;coordinates&#34;:[72.306667,21.628333]}" id="NCID0EO4BG" xlink:type="simple">21°37.70'N, 72°18.40'E</named-content></named-content>), 21 January 2020, Gujarat, India, muddy shore, leg. M. Doshi.</p></tp:treatment-sec><tp:treatment-sec sec-type="diagnosis" id="SECID0ET4BG"><title>Diagnosis</title><p><bold>(modified from <xref ref-type="bibr" rid="B67">Pilsbry 1916</xref>).</bold> Specimens depressed, cinnamon-brown with smooth surface, with a large, wide aperture; alae broad with arched, sub-horizontal summits (Fig. <xref ref-type="fig" rid="F3">3I</xref>). Scutum thin, triangular, conical, almost twice as long as wide, lower part with fine growth-lines (Fig. <xref ref-type="fig" rid="F3">3J</xref>). Articular ridge feebly developed with median lobe, not extending beyond the scutal border. Articular furrow shallow and sharply notched. Tergum narrow, club-shaped, very thick (Fig. <xref ref-type="fig" rid="F3">3J</xref>). Cirrus I: anterior ramus (with seven or eight segments) longer than posterior (usually with six or seven segments). Cirrus II: anterior ramus (with seven or eight segments) longer than posterior (usually with six segments). Setae of terminal segment non-pectinated. The carinal lobe narrow, situated high. Maxilla bilobed (Fig. <xref ref-type="fig" rid="F12">12A</xref>), group of short spines on the lower edge. Maxillule not notched (Fig. <xref ref-type="fig" rid="F12">12B</xref>). Mandible with three large teeth and pectinated lower point with eight spines (Fig. <xref ref-type="fig" rid="F12">12C–E</xref>). Mandibulatory palp rectangular (Fig. <xref ref-type="fig" rid="F12">12F</xref>). Labrum with broad, nearly straight edge, the middle fold having a series of strong teeth (Fig. <xref ref-type="fig" rid="F12">12G, H</xref>).</p><fig id="F12" position="float" orientation="portrait"><object-id xmlns:xlink="http://www.w3.org/1999/xlink" content-type="doi" xlink:type="simple">10.3897/zookeys.1026.60733.figure12</object-id><object-id xmlns:xlink="http://www.w3.org/1999/xlink" content-type="arpha" xlink:type="simple">90686E4D-BBCC-5EBE-A0E3-F1B81FCD4B0B</object-id><label>Figure 12.</label><caption><p><italic><tp:taxon-name><tp:taxon-name-part taxon-name-part-type="genus" reg="Microeuraphia">Microeuraphia</tp:taxon-name-part> <tp:taxon-name-part taxon-name-part-type="species" reg="withersi">withersi</tp:taxon-name-part></tp:taxon-name></italic> (Pilsbry, 1916). (<abbrev xmlns:xlink="http://www.w3.org/1999/xlink" xlink:title="basal diameter" id="ABBRID0ET6BG" xlink:type="simple">BD</abbrev>: 6.01 mm), <abbrev xmlns:xlink="http://www.w3.org/1999/xlink" content-type="institution" xlink:title="the Zoological Reference Collection" id="ABBRID0EX6BG" xlink:type="simple">LFSc.ZRC</abbrev>-161, Light microscopy on mouth parts <bold>A</bold> maxilla <bold>B</bold> maxillule <bold>C</bold> mandible <bold>D</bold> close up on the inferior angle of mandible <bold>E</bold> close up on the teeth of mandible <bold>F</bold> mandibulatory palp <bold>G</bold> labrum <bold>H</bold> close up view on the cutting edge of labrum, showing the teeth. Scale bars in µm.</p></caption><graphic xmlns:xlink="http://www.w3.org/1999/xlink" xlink:href="zookeys-1026-143-g012.jpg" position="float" orientation="portrait" xlink:type="simple" id="oo_524643.jpg"><uri content-type="original_file" xlink:type="simple">https://binary.pensoft.net/fig/524643</uri></graphic></fig></tp:treatment-sec><tp:treatment-sec sec-type="remarks" id="SECID0ESAAI"><title>Remarks.</title><p>The specimens examined in the present study agree with the description by <xref ref-type="bibr" rid="B67">Pilsbry (1916)</xref>. <italic><tp:taxon-name><tp:taxon-name-part taxon-name-part-type="genus" reg="Microeuraphia">Microeuraphia</tp:taxon-name-part> <tp:taxon-name-part taxon-name-part-type="species" reg="withersi">withersi</tp:taxon-name-part></tp:taxon-name></italic> closely resembles <italic><tp:taxon-name><tp:taxon-name-part taxon-name-part-type="genus" reg="Microeuraphia">M.</tp:taxon-name-part> <tp:taxon-name-part taxon-name-part-type="species" reg="depressa">depressa</tp:taxon-name-part></tp:taxon-name></italic> and <italic><tp:taxon-name><tp:taxon-name-part taxon-name-part-type="genus" reg="Microeuraphia">M.</tp:taxon-name-part> <tp:taxon-name-part taxon-name-part-type="species" reg="permitini">permitini</tp:taxon-name-part></tp:taxon-name></italic>, but can be distinguished from the latter based on the following characters: the scutum is comparatively narrow in (scutum is comparatively wide in <italic><tp:taxon-name><tp:taxon-name-part taxon-name-part-type="genus" reg="Microeuraphia">M.</tp:taxon-name-part> <tp:taxon-name-part taxon-name-part-type="species" reg="depressa">depressa</tp:taxon-name-part></tp:taxon-name></italic>, Poltarukha, 1997), the width to height ratio fluctuates from 0.8 to 1.4 (width to height ratio commonly &gt; 1.5 in <italic><tp:taxon-name><tp:taxon-name-part taxon-name-part-type="genus" reg="Microeuraphia">M.</tp:taxon-name-part> <tp:taxon-name-part taxon-name-part-type="species" reg="depressa">depressa</tp:taxon-name-part></tp:taxon-name></italic>, Poltarukha, 1997), the basal comb of mandible with eight equally distanced slender spines (1–3 stout spines after third tooth, and a row of small and 2–4 long spines in <italic><tp:taxon-name><tp:taxon-name-part taxon-name-part-type="genus" reg="Microeuraphia">M.</tp:taxon-name-part> <tp:taxon-name-part taxon-name-part-type="species" reg="permitini">permitini</tp:taxon-name-part></tp:taxon-name></italic>, <xref ref-type="bibr" rid="B87">Shahdadi and Sari 2011</xref>), and both the rami of cirri II without finely pectinate setae on terminal segments (both rami of cirri II with finely pectinate setae on terminal segments in <italic><tp:taxon-name><tp:taxon-name-part taxon-name-part-type="genus" reg="Microeuraphia">M.</tp:taxon-name-part> <tp:taxon-name-part taxon-name-part-type="species" reg="permitini">permitini</tp:taxon-name-part></tp:taxon-name></italic>; Shahdadi &amp; Sari, 2011).</p></tp:treatment-sec><tp:treatment-sec sec-type="distribution" id="SECID0ENDAI"><title>Worldwide distribution.</title><p>The species has been reported from the Philippines (<xref ref-type="bibr" rid="B67">Pilsbry 1916</xref>), the west coast of Sumatra (<xref ref-type="bibr" rid="B62">Nilsson-Cantell 1921</xref>), Indonesia, Singapore, Java, Vietnam, Hong Kong, the South China Sea (<xref ref-type="bibr" rid="B48">Jones and Hosie 2016</xref>), the East China Sea (Zevina and Tarasov 1963), Australia, Madagascar (<xref ref-type="bibr" rid="B99">Utinomi 1968</xref>), and India (<xref ref-type="bibr" rid="B63">Nilsson-Cantell 1938</xref>).</p></tp:treatment-sec><tp:treatment-sec sec-type="distribution" id="SECID0EHEAI"><title>Distribution in India.</title><p>This species is reported from Gujarat (present study), Maharashtra (<xref ref-type="bibr" rid="B63">Nilsson-Cantell 1938</xref>; Karande and Palekkar 1966; <xref ref-type="bibr" rid="B100">Wagh and Bal 1974</xref>), and West Bengal (<xref ref-type="bibr" rid="B30">Daniel 1981</xref>).</p></tp:treatment-sec><tp:treatment-sec><!--Section generated to contain objects referenced in tp:taxon-treatment.--><fig id="F3" position="float" orientation="portrait"><object-id xmlns:xlink="http://www.w3.org/1999/xlink" content-type="doi" xlink:type="simple">10.3897/zookeys.1026.60733.figure3</object-id><object-id xmlns:xlink="http://www.w3.org/1999/xlink" content-type="arpha" xlink:type="simple">7B7C5271-1813-5CD7-88DD-921AE3F5044F</object-id><label>Figure 3.</label><caption><p><bold>A</bold><italic><tp:taxon-name><tp:taxon-name-part taxon-name-part-type="genus" reg="Tetraclita">Tetraclita</tp:taxon-name-part> <tp:taxon-name-part taxon-name-part-type="species" reg="ehsani">ehsani</tp:taxon-name-part></tp:taxon-name></italic><abbrev xmlns:xlink="http://www.w3.org/1999/xlink" content-type="institution" xlink:title="the Zoological Reference Collection" id="ABBRID0E3LAE" xlink:type="simple">LFSc.ZRC</abbrev>-184 on shores of Diu <bold>B</bold><italic><tp:taxon-name><tp:taxon-name-part taxon-name-part-type="genus" reg="Tetraclita">Tetraclita</tp:taxon-name-part> <tp:taxon-name-part taxon-name-part-type="species" reg="ehsani">ehsani</tp:taxon-name-part></tp:taxon-name></italic>, external and internal view of scutum and tergum <bold>C</bold><italic><tp:taxon-name><tp:taxon-name-part taxon-name-part-type="genus" reg="Tetraclitella">Tetraclitella</tp:taxon-name-part> <tp:taxon-name-part taxon-name-part-type="species" reg="karandei">karandei</tp:taxon-name-part></tp:taxon-name></italic> ASIZCR000454 on shores at Diu <bold>D</bold> shell of <italic><tp:taxon-name><tp:taxon-name-part taxon-name-part-type="genus" reg="Tetraclitella">T.</tp:taxon-name-part> <tp:taxon-name-part taxon-name-part-type="species" reg="karandei">karandei</tp:taxon-name-part></tp:taxon-name></italic><bold>E</bold><italic><tp:taxon-name><tp:taxon-name-part taxon-name-part-type="genus" reg="Tetraclitella">Tetraclitella</tp:taxon-name-part> <tp:taxon-name-part taxon-name-part-type="species" reg="karandei">karandei</tp:taxon-name-part></tp:taxon-name></italic> external and internal view of scutum and tergum <bold>F</bold><italic><tp:taxon-name><tp:taxon-name-part taxon-name-part-type="genus" reg="Chthamalus">Chthamalus</tp:taxon-name-part> <tp:taxon-name-part taxon-name-part-type="species" reg="barnesi">barnesi</tp:taxon-name-part></tp:taxon-name></italic> on shores <bold>G</bold> close up view of <italic><tp:taxon-name><tp:taxon-name-part taxon-name-part-type="genus" reg="Chthamalus">C.</tp:taxon-name-part> <tp:taxon-name-part taxon-name-part-type="species" reg="barnesi">barnesi</tp:taxon-name-part></tp:taxon-name></italic><abbrev xmlns:xlink="http://www.w3.org/1999/xlink" content-type="institution" xlink:title="the Zoological Reference Collection" id="ABBRID0EPOAE" xlink:type="simple">LFSc.ZRC</abbrev>-160 <bold>H</bold> Internal and external view of scutum and tergum of <italic><tp:taxon-name><tp:taxon-name-part taxon-name-part-type="genus" reg="Chthamalus">C.</tp:taxon-name-part> <tp:taxon-name-part taxon-name-part-type="species" reg="barnesi">barnesi</tp:taxon-name-part></tp:taxon-name></italic><bold>I</bold><italic><tp:taxon-name><tp:taxon-name-part taxon-name-part-type="genus" reg="Microeuraphia">Microeuraphia</tp:taxon-name-part> <tp:taxon-name-part taxon-name-part-type="species" reg="withersi">withersi</tp:taxon-name-part></tp:taxon-name></italic><abbrev xmlns:xlink="http://www.w3.org/1999/xlink" content-type="institution" xlink:title="the Zoological Reference Collection" id="ABBRID0EOPAE" xlink:type="simple">LFSc.ZRC</abbrev>-161 (<abbrev xmlns:xlink="http://www.w3.org/1999/xlink" xlink:title="basal diameter" id="ABBRID0ETPAE" xlink:type="simple">BD</abbrev>: 6.01 mm) <bold>J</bold> internal and external view of scutum and tergum of <italic><tp:taxon-name><tp:taxon-name-part taxon-name-part-type="genus" reg="Microeuraphia">M.</tp:taxon-name-part> <tp:taxon-name-part taxon-name-part-type="species" reg="withersi">withersi</tp:taxon-name-part></tp:taxon-name></italic>.</p></caption><graphic xmlns:xlink="http://www.w3.org/1999/xlink" xlink:href="zookeys-1026-143-g003.jpg" position="float" orientation="portrait" xlink:type="simple" id="oo_524634.jpg"><uri content-type="original_file" xlink:type="simple">https://binary.pensoft.net/fig/524634</uri></graphic></fig></tp:treatment-sec><ref-list><ref id="B67"><mixed-citation xmlns:xlink="http://www.w3.org/1999/xlink" xlink:type="simple"><person-group><name name-style="western"><surname>Pilsbry</surname><given-names>HA</given-names></name></person-group> (<year>1916</year>) <article-title>The sessile barnacles (<tp:taxon-name><tp:taxon-name-part taxon-name-part-type="infraclass">Cirripedia</tp:taxon-name-part></tp:taxon-name>) contained in the collections of the United States National Museum; including a monograph of the American species.</article-title><source>Bulletin of the United States National Museum</source><volume>93</volume>: <fpage>1</fpage>–<lpage>366</lpage>. <ext-link xlink:type="simple" ext-link-type="doi" xlink:href="10.5479/si.03629236.93.1">https://doi.org/10.5479/si.03629236.93.1</ext-link></mixed-citation></ref><ref id="B87"><mixed-citation xmlns:xlink="http://www.w3.org/1999/xlink" xlink:type="simple"><person-group><name name-style="western"><surname>Shahdadi</surname><given-names>A</given-names></name><name name-style="western"><surname>Sari</surname><given-names>A</given-names></name></person-group> (<year>2011</year>) <article-title>Chthamalid barnacles (<tp:taxon-name><tp:taxon-name-part taxon-name-part-type="infraclass">Cirripedia</tp:taxon-name-part></tp:taxon-name>: <tp:taxon-name><tp:taxon-name-part taxon-name-part-type="superorder">Thoracica</tp:taxon-name-part></tp:taxon-name>) of the Persian Gulf and Gulf of Oman, Iran.</article-title><source>Journal of the Marine Biological Association of United Kingdom</source><volume>91</volume>: <fpage>745</fpage>–<lpage>753</lpage>. <ext-link xlink:type="simple" ext-link-type="doi" xlink:href="10.1017/S0025315410001803">https://doi.org/10.1017/S0025315410001803</ext-link></mixed-citation></ref><ref id="B62"><mixed-citation xmlns:xlink="http://www.w3.org/1999/xlink" xlink:type="simple"><person-group><name name-style="western"><surname>Nilsson-Cantell</surname><given-names>CA</given-names></name></person-group> (<year>1921</year>) <article-title>Cirripeden–Studien zur kenntnis der biologie, anatomie und systematik dieser gruppe.</article-title><source>Zooogiska bidrag fran Uppsala</source><volume>7</volume>: <fpage>75</fpage>–<lpage>404</lpage>. <ext-link xlink:type="simple" ext-link-type="uri" xlink:href="https://www.biodiversitylibrary.org/page/11115188">https://www.biodiversitylibrary.org/page/11115188</ext-link></mixed-citation></ref><ref id="B48"><mixed-citation xmlns:xlink="http://www.w3.org/1999/xlink" xlink:type="simple"><person-group><name name-style="western"><surname>Jones</surname><given-names>DS</given-names></name><name name-style="western"><surname>Hosie</surname><given-names>AM</given-names></name></person-group> (<year>2016</year>) <article-title>A checklist of the barnacles (<tp:taxon-name><tp:taxon-name-part taxon-name-part-type="infraclass">Cirripedia</tp:taxon-name-part></tp:taxon-name>: <tp:taxon-name><tp:taxon-name-part taxon-name-part-type="superorder">Thoracica</tp:taxon-name-part></tp:taxon-name>) of Singapore and neighbouring waters. Raffles Bulletin of Zoology Supplement No.</article-title><volume>34</volume>: <fpage>241</fpage>–<lpage>311</lpage>.</mixed-citation></ref><ref id="B99"><mixed-citation xmlns:xlink="http://www.w3.org/1999/xlink" xlink:type="simple"><person-group><name name-style="western"><surname>Utinomi</surname><given-names>H</given-names></name></person-group> (<year>1968</year>) <article-title>Pelagic shelf and shallow-water <tp:taxon-name><tp:taxon-name-part taxon-name-part-type="infraclass">cirripedia</tp:taxon-name-part></tp:taxon-name> from the Indo-west Pacific.</article-title><source>Videnskabelige Meddelelser fra Dansk Naturhistorisk Forening i Kobenhavn</source><volume>131</volume>: <fpage>161</fpage>–<lpage>186</lpage>.</mixed-citation></ref><ref id="B63"><mixed-citation xmlns:xlink="http://www.w3.org/1999/xlink" xlink:type="simple"><person-group><name name-style="western"><surname>Nilsson-Cantell</surname><given-names>CA</given-names></name></person-group> (<year>1938</year>) <article-title>Cirripedes from the Indian ocean in the collection of the Indian Museum, Calcutta.</article-title><source>Memories of Indian Museum</source><volume>14</volume>: <fpage>1</fpage>–<lpage>81</lpage>.</mixed-citation></ref><ref id="B100"><mixed-citation xmlns:xlink="http://www.w3.org/1999/xlink" xlink:type="simple"><person-group><name name-style="western"><surname>Wagh</surname><given-names>AB</given-names></name><name name-style="western"><surname>Bal</surname><given-names>DV</given-names></name></person-group> (<year>1974</year>) <article-title>Observation on systematics of sessile barnacles from India.</article-title><source>Current Science</source><volume>38</volume>(<issue>14</issue>): <fpage>344</fpage>–<lpage>345</lpage>.</mixed-citation></ref><ref id="B30"><mixed-citation xmlns:xlink="http://www.w3.org/1999/xlink" xlink:type="simple"><person-group><name name-style="western"><surname>Daniel</surname><given-names>A</given-names></name></person-group> (<year>1981</year>) <article-title>Distribution pattern of barnacles (<tp:taxon-name><tp:taxon-name-part taxon-name-part-type="subphylum">Crustacea</tp:taxon-name-part></tp:taxon-name>: <tp:taxon-name><tp:taxon-name-part taxon-name-part-type="infraclass">Cirripedia</tp:taxon-name-part></tp:taxon-name>) in estuarine systems of India.</article-title><source>Bulletin of Zoological Survey of India</source><volume>4</volume>(<issue>2</issue>): <fpage>173</fpage>–<lpage>179</lpage>.</mixed-citation></ref></ref-list></tp:taxon-treatment>
