# Supplementary material for: Diversity of intertidal, epibiotic, and fouling barnacles (Cirripedia, Thoracica) from Gujarat, northwest India
Source: Zookeys. 2021 Mar 25;1026:143–78. doi: 10.3897/zookeys.1026.60733 (PMC8018942; doi:10.3897/zookeys.1026.60733)
Supplement: XML Treatment for Lepas anserifera [file zookeys.1026.60733-treatment11.xml]

<!DOCTYPE tp:taxon-treatment
  PUBLIC "-//TaxonX//DTD Taxonomic Treatment Publishing DTD v0 20100105//EN" "tax-treatment-NSO.dtd">
<tp:taxon-treatment xmlns:tp="http://www.plazi.org/taxpub"><tp:treatment-meta><kwd-group><label>Taxon classification</label><kwd><named-content xmlns:xlink="http://www.w3.org/1999/xlink" content-type="kingdom">Animalia</named-content></kwd><kwd><named-content xmlns:xlink="http://www.w3.org/1999/xlink" content-type="order">Pedunculata</named-content></kwd><kwd><named-content xmlns:xlink="http://www.w3.org/1999/xlink" content-type="family">Lepadidae</named-content></kwd></kwd-group><mixed-citation publication-type="journal"><person-group><name><surname>Trivedi</surname><given-names>Jigneshkumar N.</given-names></name><name><surname>Doshi</surname><given-names>Mahima</given-names></name><name><surname>Patel</surname><given-names>Krupal J.</given-names></name><name><surname>Chan</surname><given-names>Benny K.K.</given-names></name></person-group><article-title>Diversity of intertidal, epibiotic, and fouling barnacles (<tp:taxon-name><tp:taxon-name-part taxon-name-part-type="infraclass">Cirripedia</tp:taxon-name-part></tp:taxon-name>, <tp:taxon-name><tp:taxon-name-part taxon-name-part-type="superorder">Thoracica</tp:taxon-name-part></tp:taxon-name>) from Gujarat, northwest India</article-title><source>Zookeys</source><day>25</day><month>3</month><year>2021</year><volume>1026</volume><fpage>143</fpage><lpage>178</lpage><pub-id pub-id-type="doi">10.3897/zookeys.1026.60733</pub-id></mixed-citation></tp:treatment-meta><tp:nomenclature><tp:taxon-name><object-id xmlns:xlink="http://www.w3.org/1999/xlink" content-type="arpha" xlink:type="simple">59D63014-4C28-5546-BFA0-E62533FD0F83</object-id>
                  <tp:taxon-name-part taxon-name-part-type="genus" reg="Lepas">Lepas</tp:taxon-name-part>
                  <tp:taxon-name-part taxon-name-part-type="species" reg="anserifera">anserifera</tp:taxon-name-part>
                </tp:taxon-name><tp:taxon-authority>Linnaeus, 1767</tp:taxon-authority><xref ref-type="fig" rid="F2">Figures 2K</xref><xref ref-type="fig" rid="F14">, 14</xref></tp:nomenclature><tp:treatment-sec sec-type="material" id="SECID0ESPAI"><title>Examined material.</title><p>Five specimens (<abbrev xmlns:xlink="http://www.w3.org/1999/xlink" xlink:title="capitulum length" id="ABBRID0EYPAI" xlink:type="simple">CL</abbrev>: 11.39–22.13 mm), <abbrev xmlns:xlink="http://www.w3.org/1999/xlink" content-type="institution" xlink:title="the Zoological Reference Collection" id="ABBRID0E3PAI" xlink:type="simple">LFSc.ZRC</abbrev>-163, Vankbara beach, Diu (<named-content xmlns:xlink="http://www.w3.org/1999/xlink" content-type="dwc:verbatimCoordinates" xlink:type="simple"><named-content content-type="geo-json" specific-use="{&#34;type&#34;:&#34;Point&#34;,&#34;coordinates&#34;:[70.886000,20.714667]}" id="NCID0EEQAI" xlink:type="simple">20°42.88'N, 70°53.16'E</named-content></named-content>), 12 December 2019, Gujarat, India, fishing boat surface, leg. M. Doshi.</p></tp:treatment-sec><tp:treatment-sec sec-type="diagnosis" id="SECID0EJQAI"><title>Diagnosis</title><p><bold>(modified from <xref ref-type="bibr" rid="B19">Chan et al. 2009</xref>).</bold> Capitulum five-plated, plates thick, broadly triangular, slightly compressed, white, surface striated with radiating lines (Fig. <xref ref-type="fig" rid="F2">2K</xref>). Tergum quadrilateral, wider than high, apex beaked but sometimes rounded off. Scutum fan-shaped, occludent margin strongly convex. Carina forked, produced below the base of scutum. Maxilla globular (Fig. <xref ref-type="fig" rid="F14">14A</xref>). Maxillule not clearly notched, cutting edge with several dense setal aggregations (Fig. <xref ref-type="fig" rid="F14">14B</xref>). Mandible with five teeth excluding inferior teeth, lower angle pectinate (Fig. <xref ref-type="fig" rid="F14">14C–E</xref>). Mandibulatory palp triangular, setae present on inferior margin (Fig. <xref ref-type="fig" rid="F14">14F</xref>). Labrum concave bearing fine teeth (Fig. <xref ref-type="fig" rid="F14">14G, H</xref>).</p><fig id="F14" position="float" orientation="portrait"><object-id xmlns:xlink="http://www.w3.org/1999/xlink" content-type="doi" xlink:type="simple">10.3897/zookeys.1026.60733.figure14</object-id><object-id xmlns:xlink="http://www.w3.org/1999/xlink" content-type="arpha" xlink:type="simple">66813D67-1D9A-5452-B3B8-E2BC348F709F</object-id><label>Figure 14.</label><caption><p><italic><tp:taxon-name><tp:taxon-name-part taxon-name-part-type="genus" reg="Lepas">Lepas</tp:taxon-name-part> <tp:taxon-name-part taxon-name-part-type="species" reg="anserifera">anserifera</tp:taxon-name-part></tp:taxon-name></italic> Linnaeus, 1758, (<abbrev xmlns:xlink="http://www.w3.org/1999/xlink" xlink:title="capitulum length" id="ABBRID0EBSAI" xlink:type="simple">CL</abbrev>: 16.28 mm) <abbrev xmlns:xlink="http://www.w3.org/1999/xlink" content-type="institution" xlink:title="the Zoological Reference Collection" id="ABBRID0EFSAI" xlink:type="simple">LFSc.ZRC</abbrev>-183, Light microscopy on mouth parts <bold>A</bold> maxilla <bold>B</bold> maxillule <bold>C</bold> mandible <bold>D</bold> close up on the inferior angle of mandible <bold>E</bold> close up on the teeth of mandible <bold>F</bold> mandibulatory palp <bold>G</bold> labrum <bold>H</bold> close up view on the cutting edge of labrum, showing the teeth. Scale bars in µm.</p></caption><graphic xmlns:xlink="http://www.w3.org/1999/xlink" xlink:href="zookeys-1026-143-g014.jpg" position="float" orientation="portrait" xlink:type="simple" id="oo_524645.jpg"><uri content-type="original_file" xlink:type="simple">https://binary.pensoft.net/fig/524645</uri></graphic></fig></tp:treatment-sec><tp:treatment-sec sec-type="remarks" id="SECID0E6SAI"><title>Remarks.</title><p>The specimens examined in the present study agree with the descriptions given by <xref ref-type="bibr" rid="B34">Fernando (2006)</xref> and <xref ref-type="bibr" rid="B19">Chan et al. (2009)</xref>.</p></tp:treatment-sec><tp:treatment-sec sec-type="distribution" id="SECID0ENTAI"><title>Worldwide distribution.</title><p>This species has a cosmopolitan distribution in tropical and temperate seas (<xref ref-type="bibr" rid="B19">Chan et al. 2009</xref>; <xref ref-type="bibr" rid="B48">Jones and Hosie 2016</xref>; <xref ref-type="bibr" rid="B85">Schiffer and Herbig 2016</xref>) and in India (<xref ref-type="bibr" rid="B4">Annandale 1909</xref>).</p></tp:treatment-sec><tp:treatment-sec sec-type="distribution" id="SECID0EDUAI"><title>Distribution in India.</title><p>This species has been reported from Gujarat (<xref ref-type="bibr" rid="B64">Parmar et al. 2018</xref>; present study), Tamil Nadu (<xref ref-type="bibr" rid="B94">Sundararaj 1927</xref>), Andhra Pradesh (<xref ref-type="bibr" rid="B63">Nilsson-Cantell 1938</xref>), Odisha (formerly Orissa) (<xref ref-type="bibr" rid="B4">Annandale 1909</xref>), West Bengal (<xref ref-type="bibr" rid="B4">Annandale 1909</xref>), and Andaman and Nicobar Islands (<xref ref-type="bibr" rid="B4">Annandale 1909</xref>).</p></tp:treatment-sec><tp:treatment-sec><!--Section generated to contain objects referenced in tp:taxon-treatment.--><fig id="F2" position="float" orientation="portrait"><object-id xmlns:xlink="http://www.w3.org/1999/xlink" content-type="doi" xlink:type="simple">10.3897/zookeys.1026.60733.figure2</object-id><object-id xmlns:xlink="http://www.w3.org/1999/xlink" content-type="arpha" xlink:type="simple">EE6D8C8F-5B20-57C0-95F9-916FDEBF4CAC</object-id><label>Figure 2.</label><caption><p>Gujarat barnacles <bold>A</bold><italic><tp:taxon-name><tp:taxon-name-part taxon-name-part-type="genus" reg="Striatobalanus">Striatobalanus</tp:taxon-name-part> <tp:taxon-name-part taxon-name-part-type="species" reg="tenuis">tenuis</tp:taxon-name-part></tp:taxon-name></italic> (Hoek, 1883) on gastropod shell (<italic><tp:taxon-name><tp:taxon-name-part taxon-name-part-type="genus" reg="Murex">Murex</tp:taxon-name-part> <tp:taxon-name-part taxon-name-part-type="species" reg="ternispina">ternispina</tp:taxon-name-part></tp:taxon-name></italic> Lamarck, 1822) <bold>B</bold> top view of <italic><tp:taxon-name><tp:taxon-name-part taxon-name-part-type="genus" reg="Striatobalanus">Striatobalanus</tp:taxon-name-part> <tp:taxon-name-part taxon-name-part-type="species" reg="tenuis">tenuis</tp:taxon-name-part></tp:taxon-name></italic> (<abbrev xmlns:xlink="http://www.w3.org/1999/xlink" xlink:title="basal diameter" id="ABBRID0E4FAE" xlink:type="simple">BD</abbrev>: 11.28 mm) <abbrev xmlns:xlink="http://www.w3.org/1999/xlink" content-type="institution" xlink:title="the Zoological Reference Collection" id="ABBRID0EBGAE" xlink:type="simple">LFSc.ZRC</abbrev>-157 <bold>C</bold> external and internal view of scutum and tergum <bold>D</bold><italic><tp:taxon-name><tp:taxon-name-part taxon-name-part-type="genus" reg="Megabalanus">Megabalanus</tp:taxon-name-part> <tp:taxon-name-part taxon-name-part-type="species" reg="tintinnabulum">tintinnabulum</tp:taxon-name-part></tp:taxon-name></italic> on shores <abbrev xmlns:xlink="http://www.w3.org/1999/xlink" content-type="institution" xlink:title="the Zoological Reference Collection" id="ABBRID0EVGAE" xlink:type="simple">LFSc.ZRC</abbrev>-182 <bold>E</bold> external and internal view of scutum and tergum <bold>F</bold><italic><tp:taxon-name><tp:taxon-name-part taxon-name-part-type="genus" reg="Amphibalanus">Amphibalanus</tp:taxon-name-part> <tp:taxon-name-part taxon-name-part-type="species" reg="amphitrite">amphitrite</tp:taxon-name-part></tp:taxon-name></italic> (Darwin, 1854), top view, (<abbrev xmlns:xlink="http://www.w3.org/1999/xlink" xlink:title="basal diameter" id="ABBRID0EJHAE" xlink:type="simple">BD</abbrev>: 12.38 mm) <abbrev xmlns:xlink="http://www.w3.org/1999/xlink" content-type="institution" xlink:title="the Zoological Reference Collection" id="ABBRID0ENHAE" xlink:type="simple">LFSc.ZRC</abbrev>-181, external and internal views of scutum and tergum <bold>G</bold><italic><tp:taxon-name><tp:taxon-name-part taxon-name-part-type="genus" reg="Amphibalanus">Amphibalanus</tp:taxon-name-part> <tp:taxon-name-part taxon-name-part-type="species" reg="reticulatus">reticulatus</tp:taxon-name-part></tp:taxon-name></italic> (Utinomi, 1967), top view, (<abbrev xmlns:xlink="http://www.w3.org/1999/xlink" xlink:title="basal diameter" id="ABBRID0E6HAE" xlink:type="simple">BD</abbrev>: 14.99 mm) <abbrev xmlns:xlink="http://www.w3.org/1999/xlink" content-type="institution" xlink:title="the Zoological Reference Collection" id="ABBRID0EDIAE" xlink:type="simple">LFSc.ZRC</abbrev>-158, external and internal views of scutum and tergum <bold>H</bold><italic><tp:taxon-name><tp:taxon-name-part taxon-name-part-type="genus" reg="Chelonibia">Chelonibia</tp:taxon-name-part> <tp:taxon-name-part taxon-name-part-type="species" reg="testudinaria">testudinaria</tp:taxon-name-part></tp:taxon-name></italic> (Linnaeus, 1758) on crab <italic><tp:taxon-name><tp:taxon-name-part taxon-name-part-type="genus" reg="Portunus">Portunus</tp:taxon-name-part> <tp:taxon-name-part taxon-name-part-type="species" reg="sanguinolentus">sanguinolentus</tp:taxon-name-part></tp:taxon-name></italic><bold>I</bold><italic><tp:taxon-name><tp:taxon-name-part taxon-name-part-type="genus" reg="Chelonibia">Chelonibia</tp:taxon-name-part> <tp:taxon-name-part taxon-name-part-type="species" reg="testudinaria">testudinaria</tp:taxon-name-part></tp:taxon-name></italic> (Linnaeus, 1758), top view (<abbrev xmlns:xlink="http://www.w3.org/1999/xlink" xlink:title="basal diameter" id="ABBRID0ENJAE" xlink:type="simple">BD</abbrev>: 5.33 mm) <abbrev xmlns:xlink="http://www.w3.org/1999/xlink" content-type="institution" xlink:title="the Zoological Reference Collection" id="ABBRID0ERJAE" xlink:type="simple">LFSc.ZRC</abbrev>-159, internal view of scutum and tergum <bold>J</bold><italic><tp:taxon-name><tp:taxon-name-part taxon-name-part-type="genus" reg="Lepas">Lepas</tp:taxon-name-part> <tp:taxon-name-part taxon-name-part-type="species" reg="anatifera">anatifera</tp:taxon-name-part></tp:taxon-name></italic> Linnaeus, 1758, (<abbrev xmlns:xlink="http://www.w3.org/1999/xlink" xlink:title="capitulum length" id="ABBRID0EDKAE" xlink:type="simple">CL</abbrev>: 16.39 mm) <abbrev xmlns:xlink="http://www.w3.org/1999/xlink" content-type="institution" xlink:title="the Zoological Reference Collection" id="ABBRID0EHKAE" xlink:type="simple">LFSc.ZRC</abbrev>-162, a. Side view of capitulum <bold>K</bold><italic><tp:taxon-name><tp:taxon-name-part taxon-name-part-type="genus" reg="Lepas">Lepas</tp:taxon-name-part> <tp:taxon-name-part taxon-name-part-type="species" reg="anserifera">anserifera</tp:taxon-name-part></tp:taxon-name></italic> Linnaeus, 1758, (<abbrev xmlns:xlink="http://www.w3.org/1999/xlink" xlink:title="capitulum length" id="ABBRID0EZKAE" xlink:type="simple">CL</abbrev>: 16.28 mm) <abbrev xmlns:xlink="http://www.w3.org/1999/xlink" content-type="institution" xlink:title="the Zoological Reference Collection" id="ABBRID0E4KAE" xlink:type="simple">LFSc.ZRC</abbrev>-183, Side view of capitulum.</p></caption><graphic xmlns:xlink="http://www.w3.org/1999/xlink" xlink:href="zookeys-1026-143-g002.jpg" position="float" orientation="portrait" xlink:type="simple" id="oo_524633.jpg"><uri content-type="original_file" xlink:type="simple">https://binary.pensoft.net/fig/524633</uri></graphic></fig></tp:treatment-sec><ref-list><ref id="B19"><mixed-citation xmlns:xlink="http://www.w3.org/1999/xlink" xlink:type="simple"><person-group><name name-style="western"><surname>Chan</surname><given-names>BKK</given-names></name><name name-style="western"><surname>Prabowo</surname><given-names>RE</given-names></name><name name-style="western"><surname>Lee</surname><given-names>KS</given-names></name><name name-style="western"><surname>Chan</surname><given-names>TY</given-names></name></person-group> (<year>2009</year>) <source>Crustacean Fauna of Taiwan: Barnacles, Volume 1: <tp:taxon-name><tp:taxon-name-part taxon-name-part-type="infraclass">Cirripedia</tp:taxon-name-part></tp:taxon-name>: <tp:taxon-name><tp:taxon-name-part taxon-name-part-type="superorder">Thoracica</tp:taxon-name-part></tp:taxon-name> excluding the <tp:taxon-name><tp:taxon-name-part taxon-name-part-type="family">Pyrgomatidae</tp:taxon-name-part></tp:taxon-name> and <tp:taxon-name><tp:taxon-name-part taxon-name-part-type="subfamily">Acastinae</tp:taxon-name-part></tp:taxon-name>.</source><publisher-name>National Taiwan Ocean University</publisher-name>, <publisher-loc>Keelung</publisher-loc>, <size units="page">297 pp</size>.</mixed-citation></ref><ref id="B34"><mixed-citation xmlns:xlink="http://www.w3.org/1999/xlink" xlink:type="simple"><person-group><name name-style="western"><surname>Fernando</surname><given-names>SA</given-names></name></person-group> (<year>2006</year>) <source>Monograph on Indian barnacles.</source><publisher-name>Cochin University of Science &amp; Technology</publisher-name>, <publisher-loc>Kochi, Kerala</publisher-loc>, <size units="page">199 pp</size>.</mixed-citation></ref><ref id="B48"><mixed-citation xmlns:xlink="http://www.w3.org/1999/xlink" xlink:type="simple"><person-group><name name-style="western"><surname>Jones</surname><given-names>DS</given-names></name><name name-style="western"><surname>Hosie</surname><given-names>AM</given-names></name></person-group> (<year>2016</year>) <article-title>A checklist of the barnacles (<tp:taxon-name><tp:taxon-name-part taxon-name-part-type="infraclass">Cirripedia</tp:taxon-name-part></tp:taxon-name>: <tp:taxon-name><tp:taxon-name-part taxon-name-part-type="superorder">Thoracica</tp:taxon-name-part></tp:taxon-name>) of Singapore and neighbouring waters. Raffles Bulletin of Zoology Supplement No.</article-title><volume>34</volume>: <fpage>241</fpage>–<lpage>311</lpage>.</mixed-citation></ref><ref id="B85"><mixed-citation xmlns:xlink="http://www.w3.org/1999/xlink" xlink:type="simple"><person-group><name name-style="western"><surname>Schiffer</surname><given-names>PH</given-names></name><name name-style="western"><surname>Herbig</surname><given-names>HG</given-names></name></person-group> (<year>2016</year>) <article-title>Endorsing Darw</article-title> In: <institution xlink:type="simple">global biogeography of the epipelagic goose barnacles Lepas spp</institution>. <issue-title>(Cirripedia, Lepadomorpha) proves cryptic speciation.</issue-title><source>Zoological Journal of the Linnean Society</source><volume>177</volume>: <fpage>507</fpage>–<lpage>525</lpage>. <ext-link xlink:type="simple" ext-link-type="doi" xlink:href="10.1111/zoj.12373">https://doi.org/10.1111/zoj.12373</ext-link></mixed-citation></ref><ref id="B4"><mixed-citation xmlns:xlink="http://www.w3.org/1999/xlink" xlink:type="simple"><institution xlink:type="simple">Annandale</institution> (<year>1909</year>) <article-title>An account of the Indian <tp:taxon-name><tp:taxon-name-part taxon-name-part-type="infraclass">Cirripedia</tp:taxon-name-part></tp:taxon-name><tp:taxon-name><tp:taxon-name-part taxon-name-part-type="order">Pedunculata</tp:taxon-name-part></tp:taxon-name> Part I–Family <tp:taxon-name><tp:taxon-name-part taxon-name-part-type="family">Lepadidae</tp:taxon-name-part></tp:taxon-name>.</article-title><source>Memories of the Indian Museum</source><volume>2</volume>: <fpage>61</fpage>–<lpage>137</lpage>.</mixed-citation></ref><ref id="B64"><mixed-citation xmlns:xlink="http://www.w3.org/1999/xlink" xlink:type="simple"><person-group><name name-style="western"><surname>Parmar</surname><given-names>HH</given-names></name><name name-style="western"><surname>Joshi</surname><given-names>DM</given-names></name><name name-style="western"><surname>Salvi</surname><given-names>H</given-names></name><name name-style="western"><surname>Kamboj</surname><given-names>RD</given-names></name></person-group> (<year>2018</year>) <article-title>Diversity and distribution of <tp:taxon-name><tp:taxon-name-part taxon-name-part-type="infraclass">Cirripedia</tp:taxon-name-part></tp:taxon-name> from Gujarat Coast, India.</article-title><source>International Journal of Scientific Research in Biological Sciences</source><volume>5</volume>: <fpage>25</fpage>–<lpage>29</lpage>. <ext-link xlink:type="simple" ext-link-type="doi" xlink:href="10.26438/ijsrbs/v5i5.2529">https://doi.org/10.26438/ijsrbs/v5i5.2529</ext-link></mixed-citation></ref><ref id="B94"><mixed-citation xmlns:xlink="http://www.w3.org/1999/xlink" xlink:type="simple"><person-group><name name-style="western"><surname>Sundararaj</surname><given-names>B</given-names></name></person-group> (<year>1927</year>) <article-title>The littoral fauna of the Krusadai Islands in the Gulf of Mannar. Bulletin of Madras Government Museum.</article-title><source>Natural History Society</source><volume>1</volume>(<issue>1</issue>): <fpage>12</fpage>–<lpage>128</lpage>.</mixed-citation></ref><ref id="B63"><mixed-citation xmlns:xlink="http://www.w3.org/1999/xlink" xlink:type="simple"><person-group><name name-style="western"><surname>Nilsson-Cantell</surname><given-names>CA</given-names></name></person-group> (<year>1938</year>) <article-title>Cirripedes from the Indian ocean in the collection of the Indian Museum, Calcutta.</article-title><source>Memories of Indian Museum</source><volume>14</volume>: <fpage>1</fpage>–<lpage>81</lpage>.</mixed-citation></ref></ref-list></tp:taxon-treatment>
